# Supplementary material for: A Comparison of the TempO-Seq S1500+ Platform to RNA-Seq and Microarray Using Rat Liver Mode of Action Samples
Source: Front Genet. 2018 Oct 30;9:485. doi: 10.3389/fgene.2018.00485 (PMC6217592; doi:10.3389/fgene.2018.00485)
Supplement: Supplementary file 1 [file Table_1.xlsx]

## Sheet: Affymetrix_MOA_varying_genes
Affymerix probeset ID	Entrez Gene	Gene Symbol	Gene Title	RefSeq Transcript ID	UniGene ID	p-value(MOA)	p-value(ROUTE)	p-value(CHEMICAL(MOA * ROUTE))
1388211_s_at	50559 /// 192272	Acot1 /// Acot2	acyl-CoA thioesterase 1 /// acyl-CoA thioesterase 2	NM_031315 /// NM_138907 /// XM_006240320	Rn.11326 /// Rn.37524	3.60593e-29	5.53673e-05	1.45382e-07
1367660_at	79131	Fabp3	fatty acid binding protein 3, muscle and heart	NM_024162	Rn.32566	9.93357e-28	0.256409	0.071753
1380536_at	300207	RGD1305928	hypothetical LOC300207	NM_001134528	Rn.48052	1.33777e-26	0.0935314	0.764523
1370491_a_at	24443	Hdc	histidine decarboxylase	NM_017016	Rn.48653	1.71283e-26	0.371998	0.00218322
1368520_at	25080	Apoa4	apolipoprotein A-IV	NM_012737	Rn.15739	1.71806e-25	0.000203046	4.79421e-07
1368206_at	170588	Acot8	acyl-CoA thioesterase 8	NM_130756	Rn.161868	1.99114e-25	0.0871971	0.00082952
1367680_at	50681	Acox1	acyl-CoA oxidase 1, palmitoyl	NM_017340	Rn.31796	2.194e-25	4.34601e-06	0.00703382
1367742_at	25756	Cpt1b	carnitine palmitoyltransferase 1b, muscle	NM_013200 /// XM_006242180	Rn.6028	4.13521e-25	0.664743	0.0338336
1377867_at	313837	Qpct	glutaminyl-peptide cyclotransferase	NM_001134557 /// XM_006239632	Rn.7474	1.23237e-24	0.518845	0.0799233
1374187_at	57033	Adam22	ADAM metallopeptidase domain 22	XM_008762748 /// XM_008775671	---	2.92421e-24	0.651067	0.00542674
1375845_at	292486	Aig1	androgen-induced 1	NM_001134425 /// XM_006227642 /// XM_008758602 /// XM_008758603 /// XM_008758604	Rn.14443	1.33758e-23	0.960956	2.44358e-06
1367763_at	25014	Acat1	acetyl-CoA acetyltransferase 1	NM_017075	Rn.4054	5.25826e-23	0.0178126	0.0116176
1398250_at	50559	Acot1	acyl-CoA thioesterase 1	NM_031315	Rn.11326	1.86583e-22	1.5887e-05	1.63272e-05
1370164_at	170670	Hadha	hydroxyacyl-CoA dehydrogenase/3-ketoacyl-CoA thiolase/enoyl-CoA hydratase (trifunctiona	NM_130826	Rn.3340	1.88424e-22	0.307033	0.00450069
1368317_at	29171	Aqp7	aquaporin 7	NM_019157	Rn.11111	6.45004e-22	0.179089	0.0458748
1398249_at	117035	Slc25a20	solute carrier family 25 (carnitine/acylcarnitine translocase), member 20	NM_053965	Rn.3289	6.46564e-22	0.564009	0.00123105
1367767_at	79238	Hmgcl	3-hydroxymethyl-3-methylglutaryl-CoA lyase	NM_024386	Rn.12297	8.35929e-22	0.223348	0.00139125
1368934_at	50549	Cyp4a1	cytochrome P450, family 4, subfamily a, polypeptide 1	NM_175837 /// XM_006238712	Rn.92401	8.3785e-22	0.431648	0.000693624
1367897_at	25363	Acadvl	acyl-CoA dehydrogenase, very long chain	NM_012891	Rn.33319	9.82417e-22	0.20417	0.000306568
1370313_at	26759	Acot7	acyl-CoA thioesterase 7	NM_001146061 /// NM_013214 /// XM_006239447 /// XM_006239448	Rn.6024	1.09417e-21	0.339377	0.00167008
1386885_at	64526	Ech1	enoyl CoA hydratase 1, peroxisomal	NM_022594	Rn.6148	1.21446e-21	0.0362077	0.00136775
1392754_at	499285	Adam8	ADAM metallopeptidase domain 8	XM_006223556 /// XM_006223557 /// XM_006223558 /// XM_006230499 /// XM_006230500 /// XM	---	1.69073e-21	1.0676e-14	1.16198e-18
1388489_at	691001	Ndufa3	NADH dehydrogenase (ubiquinone) 1 alpha subcomplex, 3	XM_001076462 /// XM_002725503	Rn.3263	4.20951e-21	0.912257	0.047752
1387100_at	65133	Aqp3	aquaporin 3	NM_031703	Rn.11109	5.9043e-21	0.675629	0.387922
1376296_at	100361007 /// 100911217	Adig /// LOC100911217	adipogenin /// adipogenin-like	XM_002729246 /// XM_003749612 /// XM_003753825	Rn.17645	6.78855e-21	0.165062	0.0909873
1389251_at	361413	Nudt7	nudix (nucleoside diphosphate linked moiety X)-type motif 7	NM_001108450 /// NM_001305426 /// NM_001305427 /// XM_006255677	---	8.34491e-21	3.92912e-06	0.000161233
1370228_at	24825	Tf	transferrin	NM_001013110	Rn.91296	1.28231e-20	0.086268	2.88612e-05
1380431_at	290381	Vwa8	von Willebrand factor A domain containing 8	XM_008770598 /// XM_008770921 /// XM_008770922 /// XM_008770923 /// XM_008770924	---	1.7498e-20	0.000635477	0.0640104
1371886_at	311849	Crat	carnitine O-acetyltransferase	NM_001004085 /// XM_006233823 /// XM_008761663 /// XM_008761664	Rn.6249	2.07814e-20	0.0232885	0.00310845
1384474_at	---	---	---	---	---	3.51141e-20	0.0980949	0.0104062
1370698_at	286954 /// 305264	Ugt2b1 /// Ugt2b10	UDP glucuronosyltransferase 2 family, polypeptide B1 /// UDP glucuronosyltransferase 2	NM_001191676 /// NM_173295	Rn.9969	4.22816e-20	0.00491215	4.96843e-09
1367694_at	171155	Hadhb	hydroxyacyl-CoA dehydrogenase/3-ketoacyl-CoA thiolase/enoyl-CoA hydratase (trifunctiona	NM_133618 /// XM_006239786 /// XM_006239788 /// XM_006239789	Rn.11253	4.26049e-20	0.0463075	0.0113919
1367642_at	114597	Suclg1	succinate-CoA ligase, alpha subunit	NM_053752 /// XM_008762973	Rn.3766	4.47784e-20	0.659066	0.00255037
1387783_a_at	24157 /// 501072	Acaa1 /// Acaa1b	acetyl-CoA acyltransferase 1A /// acetyl-Coenzyme A acyltransferase 1B	NM_001040019 /// NM_012489	Rn.154995 /// Rn.8913	5.22283e-20	0.000446359	0.00514797
1390358_at	306243	Cacna2d3	calcium channel, voltage-dependent, alpha2/delta subunit 3	NM_175595 /// XM_008770993 /// XM_008770994	Rn.229510	5.39136e-20	0.91093	0.291796
1391433_at	192272	Acot2	acyl-CoA thioesterase 2	NM_138907 /// XM_006240320	Rn.37524	8.47381e-20	0.114201	1.93914e-05
1388210_at	192272	Acot2	acyl-CoA thioesterase 2	NM_138907 /// XM_006240320	Rn.37524	1.10599e-19	0.0174464	1.84139e-06
1387740_at	85249	Pex11a	peroxisomal biogenesis factor 11 alpha	NM_053487 /// XM_008759560	Rn.14519	1.26715e-19	0.541385	0.0809561
1393230_s_at	290381	Vwa8	von Willebrand factor A domain containing 8	XM_008770598 /// XM_008770921 /// XM_008770922 /// XM_008770923 /// XM_008770924	Rn.232047	1.96979e-19	1.41583e-06	0.268161
1370241_at	29298	Cyp2c7	cytochrome P450, family 2, subfamily c, polypeptide 7	NM_017158 /// XM_008759609	Rn.1247	4.58801e-19	0.0497113	0.0828197
1367672_at	79244	Hsd17b4	hydroxysteroid (17-beta) dehydrogenase 4	NM_024392	Rn.2082	4.71285e-19	7.90399e-10	0.000215224
1367659_s_at	29740	Eci1	enoyl-CoA delta isomerase 1	NM_017306	Rn.80835	5.8252e-19	0.480916	0.119395
1368397_at	83808	Ugt2b35	UDP glucuronosyltransferase 2 family, polypeptide B35	NM_001004271 /// XM_008770060	Rn.3686	7.67215e-19	0.623154	1.4042e-05
1387243_at	24297	Cyp1a2	cytochrome P450, family 1, subfamily a, polypeptide 2	NM_012541	Rn.5563	7.9298e-19	0.0206371	0.000426828
1384964_at	301083	RGD1566368	similar to Solute carrier family 6 (neurotransmitter transporter), member 20	XM_002729986 /// XM_006244213 /// XM_008757904 /// XM_008766730 /// XM_008766731	---	8.42277e-19	0.278795	0.0350736
1387681_at	25708	Ucp3	uncoupling protein 3 (mitochondrial, proton carrier)	NM_013167	Rn.9902	8.65902e-19	0.66685	0.422127
1376813_at	362434	Lpcat3	lysophosphatidylcholine acyltransferase 3	NM_001012189	Rn.19543	8.65996e-19	6.29817e-05	0.0107512
1386953_at	25116	Hsd11b1	hydroxysteroid 11-beta dehydrogenase 1	NM_017080 /// XM_006250471 /// XM_006250473	Rn.888	3.03662e-18	0.00206308	0.00027683
1387574_at	170945	Chrna2	cholinergic receptor, nicotinic, alpha 2	NM_133420 /// XM_008770735	Rn.9713	3.74225e-18	0.364194	0.0969984
1371379_at	100359982	Mpc2	mitochondrial pyruvate carrier 2	NM_001077643 /// XM_006250126 /// XM_006250127	Rn.2487	4.07427e-18	0.574729	0.000386659
1379361_at	85249	Pex11a	peroxisomal biogenesis factor 11 alpha	NM_053487 /// XM_008759560	Rn.14519	5.07082e-18	0.476343	0.163971
1394401_at	102549542	LOC102549542	elongation of very long chain fatty acids protein 6-like	XM_008761485	---	5.29593e-18	0.900427	0.00173749
1378169_at	314304	Acot3	acyl-CoA thioesterase 3	NM_001108041	Rn.224750	5.33121e-18	0.118653	0.00770869
1371030_at	94168	Spp2	secreted phosphoprotein 2	NM_053577	Rn.106183	7.15879e-18	0.067856	1.30025e-06
1370814_at	266686	Dhrs4	dehydrogenase/reductase (SDR family) member 4	NM_153315 /// XR_359914	Rn.12783	7.63763e-18	0.000463145	0.429788
1368283_at	171142	Ehhadh	enoyl-CoA, hydratase/3-hydroxyacyl CoA dehydrogenase	NM_133606	Rn.3671	1.02147e-17	3.38972e-05	0.0109828
1389583_at	298606	Slc25a34	solute carrier family 25, member 34	NM_001013936	Rn.104973	1.08721e-17	0.829527	0.106843
1370583_s_at	24646 /// 24891 /// 170913	Abcb1a /// Abcb1b /// Abcb4	ATP-binding cassette, sub-family B (MDR/TAP), member 1A /// ATP-binding cassette, subfa	NM_012623 /// NM_012690 /// NM_133401 /// XM_006235994 /// XM_006235999 /// XM_00623600	Rn.144554 /// Rn.154810	1.12392e-17	0.00707344	3.75407e-06
1389253_at	29142	Vnn1	vanin 1	NM_001025623	Rn.16319	1.24042e-17	0.0891321	0.0169326
1367635_at	25506	P4hb	prolyl 4-hydroxylase, beta polypeptide	NM_012998	Rn.4234	1.42681e-17	0.00367128	2.15629e-05
1398326_at	361824 /// 103694872	Chchd10 /// LOC103694872	coiled-coil-helix-coiled-coil-helix domain containing 10 /// coiled-coil-helix-coiled-c	NM_001007008 /// XM_008773821	Rn.2281	1.43837e-17	0.00255566	0.00239227
1371688_at	312903	Tram1	translocation associated membrane protein 1	NM_001007701	Rn.234346	1.8205e-17	0.0709734	5.29997e-05
1388644_at	29254	Mgll	monoglyceride lipase	NM_138502 /// XM_008763053	---	2.5154e-17	0.00160437	5.87244e-06
1368905_at	171118 /// 100910040	Ces2c /// LOC100910040	carboxylesterase 2C /// liver carboxylesterase-like	NM_133586 /// XM_003749155 /// XM_008760588 /// XM_008760589	Rn.14535	2.5749e-17	1.72903e-05	1.86163e-11
1395510_at	---	---	---	---	---	2.79165e-17	0.75873	0.00762988
1387610_at	29333	Cd46	CD46 molecule, complement regulatory protein	NM_019190 /// XM_006250478 /// XM_008769849 /// XM_008769850	Rn.163242	2.87561e-17	0.036241	2.31078e-06
1367887_at	24530	Lcat	lecithin cholesterol acyltransferase	NM_017024 /// XM_006255441	Rn.10481	2.92572e-17	0.326485	4.71308e-07
1383416_at	25014	Acat1	acetyl-CoA acetyltransferase 1	NM_017075	Rn.4054	3.4225e-17	0.0220464	0.0197975
1382958_at	25708	Ucp3	uncoupling protein 3 (mitochondrial, proton carrier)	NM_013167	Rn.9902	3.84678e-17	0.786017	0.721973
1385001_at	315084	Gsdmd	gasdermin D	NM_001130553 /// XM_006241809	Rn.105659	3.97012e-17	0.20703	0.0346916
1393915_at	362434	Lpcat3	lysophosphatidylcholine acyltransferase 3	NM_001012189	Rn.19543	4.02998e-17	8.46756e-05	0.00018117
1369206_at	113936	Cpb2	carboxypeptidase B2 (plasma)	NM_053617	Rn.12572	4.15596e-17	0.157238	0.000130323
1370831_at	29254	Mgll	monoglyceride lipase	NM_138502 /// XM_008763053	Rn.40396	4.58371e-17	0.00411481	3.5922e-05
1388908_at	291075 /// 291076	Eci2 /// Eci3	enoyl-CoA delta isomerase 2 /// enoyl-Coenzyme A delta isomerase 3	NM_001006966 /// NM_001009275	Rn.108029	6.45796e-17	0.0217173	0.000100714
1367702_at	24158	Acadm	acyl-CoA dehydrogenase, C-4 to C-12 straight chain	NM_016986	Rn.6302	6.60721e-17	0.082076	2.12614e-06
1375247_at	29254	Mgll	monoglyceride lipase	NM_138502 /// XM_008763053	Rn.40396	7.20111e-17	0.000384097	1.23406e-06
1389179_at	291541	Cidea	cell death-inducing DFFA-like effector a	NM_001170467	Rn.8171	1.09695e-16	0.0811521	2.68884e-06
1386916_at	50655	Aco1	aconitase 1, soluble	NM_017321	Rn.35934	1.32786e-16	0.176857	0.000259154
1377680_at	84422	Gfra3	GDNF family receptor alpha 3	NM_053398	Rn.15499	1.41185e-16	0.00196704	2.40794e-05
1384115_at	192272	Acot2	acyl-CoA thioesterase 2	NM_138907 /// XM_006240320	Rn.37524	1.45772e-16	0.164118	5.69545e-05
1386927_at	25413	Cpt2	carnitine palmitoyltransferase 2	NM_012930	Rn.11389	1.53707e-16	0.500827	0.00334668
1390457_at	---	---	---	---	---	1.86057e-16	0.000463663	0.139942
1375856_at	---	---	---	---	---	1.87727e-16	0.974349	0.000485082
1384064_at	287678	Krt23	keratin 23, type I	NM_001008753	---	1.88754e-16	0.788567	0.383984
1389169_at	361940	Pgrmc2	progesterone receptor membrane component 2	NM_001008374	Rn.7685	2.27667e-16	0.0188486	0.000391907
1385132_at	297783	Mybl1	myeloblastosis oncogene-like 1	NM_001106632 /// XM_006237749 /// XM_006237750 /// XM_006237751 /// XM_006237752	---	2.33609e-16	1.35843e-07	1.78524e-11
1374245_at	363251	Nhej1	nonhomologous end-joining factor 1	NM_001014217 /// XM_006245240 /// XM_006245241 /// XM_006245242	Rn.35483	2.46773e-16	0.186306	1.98821e-14
1389801_at	25114	Fgfr4	fibroblast growth factor receptor 4	NM_001109904 /// XM_006253606 /// XM_008771485	Rn.24104	2.47282e-16	0.402296	6.0681e-08
1391456_at	315509	Jam3	junctional adhesion molecule 3	NM_001004269 /// XM_008766054	Rn.104684	2.77342e-16	2.31349e-09	2.1898e-10
1388410_at	289827	Ugp2	UDP-glucose pyrophosphorylase 2	NM_001024743 /// XM_006251538	Rn.3415	2.90619e-16	2.44197e-05	0.0002278
1386880_at	170465	Acaa2	acetyl-CoA acyltransferase 2	NM_130433	Rn.3786	3.53288e-16	0.0261554	0.00620667
1367926_at	25344	Phb	prohibitin	NM_031851	Rn.29754	3.53719e-16	0.218577	3.92495e-05
1368150_at	65192	Slc27a2	solute carrier family 27 (fatty acid transporter), member 2	NM_031736	Rn.3608	5.23255e-16	6.09473e-07	1.80563e-06
1384244_at	313200	Hsdl2	hydroxysteroid dehydrogenase like 2	NM_001025697 /// XM_008763735 /// XM_008763736	Rn.203684	5.38389e-16	0.794968	0.0157447
1368335_at	25081	Apoa1	apolipoprotein A-I	NM_012738	Rn.10308	5.83402e-16	0.00215725	6.36317e-05
1367777_at	117543	Decr1	2,4-dienoyl CoA reductase 1, mitochondrial	NM_057197	Rn.2854	6.16239e-16	0.00180057	0.036615
1367638_at	85239	Mlycd	malonyl-CoA decarboxylase	NM_053477	Rn.13468	6.34428e-16	1.48022e-05	0.00951906
1368121_at	26760	Akr7a3	aldo-keto reductase family 7, member A3 (aflatoxin aldehyde reductase)	NM_013215	Rn.6043	6.91429e-16	0.0789711	1.30853e-07
1385574_at	361253	Sugct	succinylCoA:glutarate-CoA transferase	NM_001014146	Rn.35332	7.12808e-16	0.000778982	0.032998
1369698_at	140668	Abcc3	ATP-binding cassette, subfamily C (CFTR/MRP), member 3	NM_080581	Rn.88248	7.57316e-16	0.000105945	1.27726e-06
1398983_at	301352 /// 103693219	Mrpl30 /// NEWGENE_1308196	mitochondrial ribosomal protein L30 /// mitochondrial ribosomal protein L30	NM_001106903 /// XM_008766999 /// XM_008767056 /// XM_008767057	Rn.7068	8.1963e-16	0.00156888	0.0498155
1383933_at	290381	Vwa8	von Willebrand factor A domain containing 8	XM_008770598 /// XM_008770921 /// XM_008770922 /// XM_008770923 /// XM_008770924	Rn.232047	8.5016e-16	0.00183495	0.249295
1374475_at	313917	Abhd1	abhydrolase domain containing 1	NM_001008520	Rn.162847	9.82945e-16	0.661546	0.00848651
1367927_at	25344	Phb	prohibitin	NM_031851	Rn.29754	1.23441e-15	0.391794	0.0262434
1381722_at	501283	Plin5	perilipin 5	NM_001134637 /// XM_008766770	Rn.54204	1.2365e-15	0.394134	0.384621
1369150_at	89813	Pdk4	pyruvate dehydrogenase kinase, isozyme 4	NM_053551	Rn.11766	1.31662e-15	0.48211	0.045136
1368000_at	24232	C3	complement component 3	NM_016994	Rn.11378	1.69059e-15	0.505697	1.89961e-05
1373564_at	301384	Hibch	3-hydroxyisobutyryl-CoA hydrolase	NM_001013112 /// XM_006244895	Rn.8745	1.73271e-15	2.31914e-05	6.39723e-05
1397468_at	313200	Hsdl2	hydroxysteroid dehydrogenase like 2	NM_001025697 /// XM_008763735 /// XM_008763736	Rn.203684	1.75581e-15	0.851313	0.00892902
1388027_a_at	83765	Rtn4	reticulon 4	NM_031831 /// XM_006251605 /// XM_006251606 /// XM_006251608 /// XM_006251609 /// XM_00	Rn.1348	1.91274e-15	2.68857e-06	4.60958e-05
1382028_at	289233	Pex19	peroxisomal biogenesis factor 19	NM_001107375 /// NM_001134777 /// XR_595549 /// XR_595550	Rn.203104	1.94797e-15	0.111612	0.000185159
1387082_at	83928	Fetub	fetuin B	NM_001309522 /// NM_053348 /// XM_006248549 /// XM_006248550	Rn.2464	1.98884e-15	0.0409491	8.89627e-08
1367718_at	29367	Chkb	choline kinase beta	NM_017177 /// XM_006242181 /// XM_008765677	Rn.1302	2.34539e-15	0.046291	0.0126875
1367950_at	29726	Slc22a5	solute carrier family 22 (organic cation/carnitine transporter), member 5	NM_019269	Rn.8844	2.3467e-15	0.66636	0.0684185
1371363_at	60666	Gpd1	glycerol-3-phosphate dehydrogenase 1 (soluble)	NM_022215 /// XM_006257376	Rn.44452	2.4677e-15	0.000304963	0.00114683
1367689_a_at	29184 /// 100365047	Cd36 /// LOC100365047	CD36 molecule (thrombospondin receptor) /// scavenger receptor class B, member 2-like	NM_031561 /// XM_002726319 /// XM_008762678	Rn.102418	2.73075e-15	0.0851074	0.0342344
1367789_at	94172	Slc27a1	solute carrier family 27 (fatty acid transporter), member 1	NM_053580 /// XM_006252953 /// XM_006252954 /// XM_008771156 /// XM_008771157	Rn.1047	2.87272e-15	0.24946	0.0190174
1386985_at	24423	Gstm1	glutathione S-transferase mu 1	NM_017014 /// XR_351941	Rn.202944	3.43123e-15	0.11889	7.64896e-06
1367999_at	29539	Aldh2	aldehyde dehydrogenase 2 family (mitochondrial)	NM_032416 /// XM_006249385	Rn.101781	3.89243e-15	2.42896e-06	4.19286e-09
1368475_at	29755	Colq	collagen-like tail subunit (single strand of homotrimer) of asymmetric acetylcholineste	NM_019274	Rn.87303	5.64563e-15	0.0484129	0.0207724
1388975_at	361071	Sucla2	succinate-CoA ligase, ADP-forming, beta subunit	NM_001108387	Rn.62159	5.75301e-15	0.0100689	4.86295e-06
1370009_at	24207	Apoc3	apolipoprotein C-III	NM_001271053 /// NM_012501 /// XM_008766144 /// XM_008766146	Rn.129547	5.83002e-15	0.160444	0.0023738
1372318_at	102549542	LOC102549542	elongation of very long chain fatty acids protein 6-like	XM_008761485	---	5.94968e-15	0.341123	0.0131354
1369666_at	25062	Gpd2	glycerol-3-phosphate dehydrogenase 2	NM_012736	Rn.89705	5.95971e-15	0.172799	0.00480583
1371036_at	497815	Nrcam	neuronal cell adhesion molecule	NM_013150	Rn.10691	6.45789e-15	1.81613e-05	1.46245e-15
1388756_at	298490	Ppcs	phosphopantothenoylcysteine synthetase	NM_001039010 /// XM_008763998 /// XM_008763999 /// XM_008764000	Rn.15017	7.34576e-15	0.00914234	6.29338e-07
1386901_at	29184 /// 100365047 /// 103690020	Cd36 /// LOC100365047 /// LOC103690020	CD36 molecule (thrombospondin receptor) /// scavenger receptor class B, member 2-like /	NM_031561 /// XM_002726319 /// XM_006235962 /// XM_006235963 /// XM_006235964 /// XM_00	Rn.102418	7.69338e-15	0.0253416	0.0520054
1392959_at	296466	Gid8	GID complex subunit 8	NM_198743	Rn.28608	8.02952e-15	0.268818	0.0150223
1367690_at	29435	Ssr4	signal sequence receptor, delta	NM_017199 /// XM_006229571	Rn.1999	8.18123e-15	0.0886697	0.000228604
1368037_at	29224 /// 100360507 /// 102556347	Cbr1 /// LOC100360507 /// LOC102556347	carbonyl reductase 1 /// inducible carbonyl reductase-like /// carbonyl reductase [NADP	NM_019170 /// XM_003751016 /// XM_006248109	Rn.3425	8.6884e-15	0.425196	0.00432152
1380004_at	---	---	---	---	---	8.73944e-15	0.0596497	0.137268
1371938_at	362173	Caprin1	cell cycle associated protein 1	NM_001012185 /// XM_006234652	---	9.85721e-15	0.0608396	0.00450637
1383205_at	308212	Dact2	dishevelled-binding antagonist of beta-catenin 2	NM_001107464 /// XM_006227960 /// XM_006227962 /// XM_006227964 /// XM_006227965 /// XM	Rn.100050	1.04362e-14	0.623924	0.00280615
1372843_at	363020	Smco4	single-pass membrane protein with coiled-coil domains 4	NM_001134584	Rn.24677	1.3196e-14	0.000220147	0.0148185
1398815_at	24206	Apeh	acylaminoacyl-peptide hydrolase	NM_012500 /// XM_008766476	Rn.11057	1.45889e-14	0.049425	0.0390838
1394816_at	282636	Impa2	inositol (myo)-1(or 4)-monophosphatase 2	NM_172224 /// XM_006254856	---	1.57511e-14	0.172008	0.553874
1372223_at	303010	Cpeb4	cytoplasmic polyadenylation element binding protein 4	NM_001106992 /// XM_006245978 /// XM_006245979 /// XM_006245980	---	1.59038e-14	0.709202	5.69576e-05
1369485_at	170570	Acot12	acyl-CoA thioesterase 12	NM_130747 /// XM_008760628	Rn.212205	1.71955e-14	0.00488885	0.000186067
1398585_at	360818	Fbxo21	F-box protein 21	NM_001108338	Rn.137498	1.95447e-14	0.000373459	0.0147898
1389940_at	65165	Tmed2	transmembrane p24 trafficking protein 2	NM_031722 /// XM_006249327	Rn.1022	1.98474e-14	0.10519	0.00285478
1387455_a_at	25696	Vldlr	very low density lipoprotein receptor	NM_013155 /// XM_006231197 /// XM_006231198 /// XM_006231199	Rn.9975	1.9908e-14	0.658451	2.27533e-06
1370269_at	24296	Cyp1a1	cytochrome P450, family 1, subfamily a, polypeptide 1	NM_012540 /// XM_006243150	Rn.10352	2.14652e-14	0.205107	2.93284e-07
1379400_at	299699	Aldh1l2	aldehyde dehydrogenase 1 family, member L2	NM_001191778	Rn.17900	2.25843e-14	0.0256578	7.36314e-06
1368790_at	171154 /// 100909524	LOC100909524 /// Serpina10	protein Z-dependent protease inhibitor-like /// serpin peptidase inhibitor, clade A (al	NM_133617 /// XM_003750227 /// XM_006240518 /// XM_008764736	Rn.10502	2.44128e-14	0.00300536	2.42377e-06
1390789_at	315973	Acad11	acyl-CoA dehydrogenase family, member 11	NM_001108181	Rn.8651	2.50937e-14	0.00972276	0.0274281
1387325_at	79111	Slc27a5	solute carrier family 27 (fatty acid transporter), member 5	NM_024143	Rn.207896	2.6923e-14	0.528442	2.53909e-05
1389611_at	25696	Vldlr	very low density lipoprotein receptor	NM_013155 /// XM_006231197 /// XM_006231198 /// XM_006231199	Rn.9975	2.7719e-14	0.209933	1.56673e-06
1373610_at	310843	Sec24d	SEC24 homolog D, COPII coat complex component	NM_001107723 /// NM_001309453 /// XM_003749389 /// XM_003753659 /// XM_006224252 /// XM	Rn.162618	2.83655e-14	0.641262	0.00644456
1370055_at	140665	Rab3d	RAB3D, member RAS oncogene family	NM_080580 /// XM_006242593 /// XM_006242594	Rn.9822	3.14849e-14	0.00025377	3.45573e-08
1369973_at	497811	Xdh	xanthine dehydrogenase	NM_017154	---	3.26758e-14	0.024888	0.166054
1389403_at	85272	Bmp7	bone morphogenetic protein 7	NM_001191856	Rn.18030	3.35993e-14	0.00603387	0.00107187
1368977_a_at	84384	Timm10b	translocase of inner mitochondrial membrane 10 homolog B (yeast)	NM_053371	Rn.13451	3.91839e-14	0.004034	2.45604e-05
1390865_at	312166	Cadps2	Ca++-dependent secretion activator 2	XM_001060172 /// XM_002726331 /// XM_002729291 /// XM_003749705 /// XM_003753870 /// XM	---	4.1055e-14	0.000116029	0.0188722
1368177_at	114024	Acsl3	acyl-CoA synthetase long-chain family member 3	NM_057107	Rn.54820	4.22634e-14	0.663502	0.00011906
1372598_at	361424	RGD1309651	similar to 1190005I06Rik protein	XM_001078912 /// XM_341702	Rn.144207	4.24856e-14	3.2481e-05	0.00185038
1393560_at	680875	LOC680875	similar to dystonin isoform 1	XM_002729838 /// XM_003754312 /// XM_008765629 /// XM_008776501	---	4.25737e-14	1.8772e-11	0.00399477
1370153_at	29455	Gdf15	growth differentiation factor 15	NM_019216	Rn.44228	4.31269e-14	1.3207e-08	1.1894e-16
1385343_at	57033	Adam22	ADAM metallopeptidase domain 22	XM_008762748 /// XM_008775671	---	4.87175e-14	0.391391	0.0903017
1377037_at	681337	Acot4	acyl-CoA thioesterase 4	NM_001109440	Rn.203185	5.24087e-14	0.429543	0.265991
1373253_at	303577	Acbd4	acyl-CoA binding domain containing 4	NM_001012013 /// XM_006247508 /// XM_006247509 /// XM_006247510 /// XM_006247511 /// XM	Rn.18284	5.34344e-14	2.26936e-05	0.355681
1383766_at	680229	Sgcb	sarcoglycan, beta	NM_001191068	Rn.98258	5.46077e-14	0.389787	3.87525e-07
1388579_at	689414	Slc25a42	solute carrier family 25, member 42	NM_001127590 /// XM_006252950 /// XM_006252951 /// XM_008771155	Rn.17455	5.5398e-14	3.63546e-05	0.00064526
1371342_at	300047	Cyc1	cytochrome c-1	NM_001130491 /// NM_001277194	Rn.1413	5.7405e-14	0.178051	0.132407
1387636_a_at	171432	Tmem14c	transmembrane protein 14C	NM_001135169 /// NM_134395 /// XM_006253777	Rn.114642	5.76516e-14	0.834596	0.00286083
1371330_at	362631	Rpl11	ribosomal protein L11	NM_001025739 /// XM_006239224	Rn.14687	5.84734e-14	0.309633	3.73388e-06
1384544_at	312086	Pon3	paraoxonase 3	NM_001004086	Rn.16469	6.0889e-14	0.00258033	0.0927779
1369337_at	59320	Adcy10	adenylate cyclase 10 (soluble)	NM_021684 /// XM_008769677 /// XM_008769678 /// XM_008769679 /// XM_008769680	Rn.42892	6.11293e-14	0.0381883	0.000372239
1376076_at	100361568	Hilpda	hypoxia inducible lipid droplet-associated	XM_006224848 /// XM_006236238	Rn.6259	6.30139e-14	0.0520194	0.00634581
1383757_at	100362176	LOC100362176	hypothetical protein LOC100362176	XM_006224144 /// XM_006232486	---	6.54365e-14	0.631079	0.667755
1384934_at	362861	Slc41a2	solute carrier family 41 (magnesium transporter), member 2	NM_001108742	---	6.71747e-14	0.839398	0.000330077
1371777_at	298510	Pabpc4	poly(A) binding protein, cytoplasmic 4	NM_001100538 /// XM_006238798 /// XM_006238799 /// XM_006238800 /// XM_006238801	Rn.201330	6.80752e-14	0.173258	1.00115e-05
1368621_at	65054	Aqp9	aquaporin 9	NM_022960 /// XM_006243362 /// XM_008766336	Rn.30018	7.20556e-14	0.436331	6.15565e-07
1381793_at	---	---	---	---	---	7.51023e-14	0.449534	0.503148
1379326_at	361228	Adtrp	androgen-dependent TFPI-regulating protein	NM_001014144 /// XM_006253833	Rn.16893	8.19962e-14	0.134173	0.000240504
1369959_at	29344	Zfp36l1	zinc finger protein 36, C3H type-like 1	NM_017172	Rn.6142	8.52088e-14	0.0881757	3.92142e-09
1393139_at	292697	Apoc2	apolipoprotein C-II	NM_001085352	Rn.16843	8.87103e-14	0.000976151	8.24656e-07
1388358_at	292845	Etfb	electron-transfer-flavoprotein, beta polypeptide	NM_001004220	Rn.60152	9.05298e-14	0.948192	0.00215234
1373365_at	298410	Cmpk1	cytidine monophosphate (UMP-CMP) kinase 1	NM_001025655	Rn.162093	9.26914e-14	0.108177	0.000101745
1371810_at	297428	Copg1	coatomer protein complex, subunit gamma 1	NM_001031822 /// XM_008763066	Rn.50150	9.91797e-14	0.402741	0.0254907
1367647_at	24648	Serpina1	serpin peptidase inhibitor, clade A (alpha-1 antiproteinase, antitrypsin), member 1	NM_022519 /// XM_006240456	Rn.1419	9.97785e-14	0.686999	0.0027887
1370363_at	113902	Ces1d	carboxylesterase 1D	NM_133295	Rn.225887	1.01167e-13	7.52594e-08	1.53122e-06
1368552_at	79563	Grpel1	GrpE-like 1, mitochondrial	NM_024487 /// XM_006251142	Rn.10630	1.01396e-13	0.480173	1.8763e-07
1368378_at	64392	Aldh1l1	aldehyde dehydrogenase 1 family, member L1	NM_022547	Rn.2328	1.04453e-13	3.46944e-08	8.52631e-08
1368191_a_at	24904	Slc22a1	solute carrier family 22 (organic cation transporter), member 1	NM_012697	Rn.11186	1.07575e-13	6.23053e-05	8.77494e-10
1388122_at	24426	Gstp1	glutathione S-transferase pi 1	NM_012577	Rn.87063	1.18023e-13	1.12825e-09	1.62957e-13
1388108_at	171402 /// 102549542	Elovl6 /// LOC102549542	ELOVL fatty acid elongase 6 /// elongation of very long chain fatty acids protein 6-lik	NM_134383 /// XM_008761485	Rn.46942	1.19191e-13	0.534167	0.00196412
1389902_at	311545	Hm13	histocompatibility minor 13	NM_001107789 /// XM_006235268 /// XM_006235269 /// XM_008762330	Rn.12102	1.20589e-13	0.180182	0.000335869
1371697_at	361676 /// 100911615	LOC100911615 /// Pnpla2	patatin-like phospholipase domain-containing protein 2-like /// patatin-like phospholip	NM_001108509 /// XM_003749014	Rn.19196	1.23672e-13	0.527169	0.00125508
1398296_at	60418	Gde1	glycerophosphodiester phosphodiesterase 1	NM_032615	Rn.170542	1.29417e-13	1.77281e-05	7.48181e-05
1384270_at	---	---	---	---	---	1.34896e-13	0.0256654	0.0461125
1376709_at	295455	Slc39a8	solute carrier family 39 (zinc transporter), member 8	NM_001011952 /// XM_006233356 /// XM_006233357	Rn.28321	1.42902e-13	0.250463	4.03257e-07
1368990_at	25426	Cyp1b1	cytochrome P450, family 1, subfamily b, polypeptide 1	NM_012940	Rn.10125	1.43362e-13	3.65765e-05	1.63121e-13
1398324_at	290641	Rpl18a	ribosomal protein L18A	NM_212510	Rn.105821 /// Rn.91296	1.46888e-13	0.031807	0.000219646
1379768_at	---	---	---	---	Rn.32838	1.55608e-13	0.290354	4.4551e-09
1391539_at	---	---	---	---	---	1.55831e-13	0.750341	0.45047
1374432_at	---	---	---	---	---	1.57407e-13	0.00431078	0.158203
1369941_at	64322	Dap	death-associated protein	NM_022526	Rn.1531	1.72304e-13	1.55645e-05	9.49743e-07
1384449_at	100910797	LOC100910797	uncharacterized LOC100910797	XR_355720 /// XR_593555 /// XR_593556 /// XR_593557 /// XR_593558 /// XR_593559 /// XR_	---	1.73987e-13	2.3747e-07	6.23763e-13
1388891_at	362973	Parvb	parvin, beta	NM_001134780 /// XM_006241404 /// XM_006241405 /// XM_006241406 /// XM_006241407 /// XM	---	2.07234e-13	0.174828	0.0130327
1383241_at	312705	C1r	complement component 1, r subcomponent	NM_001134555	Rn.70397	2.07775e-13	0.531958	0.470932
1387296_at	65210	Cyp2j4	cytochrome P450, family 2, subfamily j, polypeptide 4	NM_023025	Rn.44992	2.11077e-13	0.001233	0.0336611
1371100_at	24346	Ces1c	carboxylesterase 1C	NM_017004 /// XM_006255172	Rn.2549	2.19414e-13	0.955224	7.50205e-11
1383574_at	294410	Man1a1	mannosidase, alpha, class 1A, member 1	NM_001033656 /// XM_006256497	Rn.3576	2.24118e-13	0.576634	0.0220657
1387183_at	83842	Crot	carnitine O-octanoyltransferase	NM_031987 /// XM_006236004 /// XM_006236005	Rn.4896	2.24303e-13	0.366456	0.00988117
1368114_at	84488	Fgf13	fibroblast growth factor 13	NM_053428 /// XM_006257592 /// XM_008773572 /// XM_008773573	Rn.15709	2.24338e-13	0.670641	0.277312
1371985_a_at	361796	Abhd16a	abhydrolase domain containing 16A	NM_212531	Rn.203264	2.26996e-13	0.473478	0.00166985
1368239_at	89787	Lrp3	low density lipoprotein receptor-related protein 3	NM_053541 /// XM_008759197 /// XM_008759198 /// XM_008759199 /// XM_008759200 /// XM_00	Rn.87059	2.28468e-13	0.00100464	0.0002239
1387339_at	29360	Sepp1	selenoprotein P, plasma, 1	NM_001083911 /// NM_019192	Rn.1451	2.3292e-13	0.0763742	0.0902621
1368622_at	114508	Fbp2	fructose-1,6-bisphosphatase 2	NM_053716	Rn.15319	2.4375e-13	0.606114	0.590189
1370043_at	79559	Alcam	activated leukocyte cell adhesion molecule	NM_031753	Rn.5789	2.49442e-13	0.262738	0.214861
1372653_at	140940 /// 300211	Arf3 /// Fkbp11	ADP-ribosylation factor 3 /// FK506 binding protein 11	NM_001013105 /// NM_080904 /// XM_006257320 /// XM_006257344 /// XM_008765695 /// XM_00	Rn.100569	2.58957e-13	0.00974956	0.00027078
1391483_at	314638	Creb3l3	cAMP responsive element binding protein 3-like 3	NM_001012115	Rn.20059	2.71188e-13	0.0107229	0.0182241
1382395_at	499847	Prrg4	proline rich Gla (G-carboxyglutamic acid) 4 (transmembrane)	NM_001109203 /// XM_006234655	Rn.167336	2.79363e-13	0.287285	0.636144
1370182_at	29714	Ptprn2	protein tyrosine phosphatase, receptor type, N polypeptide 2	NM_031600	Rn.11044	2.7958e-13	0.988091	0.0183609
1370870_at	24552	Me1	malic enzyme 1, NADP(+)-dependent, cytosolic	NM_012600 /// XM_008766439	Rn.3519	2.80594e-13	0.999747	0.0238039
1368163_at	25253	Dpp4	dipeptidylpeptidase 4	NM_012789 /// XM_008761879	Rn.91364	3.17361e-13	0.000168834	0.00221047
1398879_at	290796	Saraf	store-operated calcium entry-associated regulatory factor	NM_001004213	Rn.101865	3.31304e-13	0.0396235	7.83382e-07
1381012_at	---	---	---	---	---	3.31728e-13	0.00233031	0.000285286
1386888_at	116636	Eif4ebp1	eukaryotic translation initiation factor 4E binding protein 1	NM_053857	Rn.11161	3.33121e-13	0.338983	1.24492e-06
1387123_at	25146	Cyp17a1	cytochrome P450, family 17, subfamily a, polypeptide 1	NM_012753 /// XM_006231434 /// XM_006231435	Rn.10172	3.38176e-13	0.00174052	3.69082e-06
1372080_at	312444	Immt	inner membrane protein, mitochondrial	NM_001034928 /// XM_008762981 /// XM_008762982 /// XM_008762983 /// XM_008762984 /// XM	Rn.47124	3.43189e-13	0.0174756	0.000476692
1368583_a_at	171016 /// 681544	Hrg /// LOC681544	histidine-rich glycoprotein /// similar to histidine-rich glycoprotein	NM_133428 /// XM_001057320	Rn.16100	3.48681e-13	0.0467793	1.36756e-06
1369286_at	25268	Proc	protein C	NM_012803 /// XM_006254526 /// XM_006254527 /// XM_008772018	Rn.91064	3.65742e-13	5.06108e-06	2.87392e-05
1378074_at	89813	Pdk4	pyruvate dehydrogenase kinase, isozyme 4	NM_053551	Rn.11766	3.66704e-13	0.531665	0.110249
1367471_at	690966	Polr2e	polymerase (RNA) II (DNA directed) polypeptide E	NM_001109614 /// XM_006241009 /// XM_006241010 /// XM_006241011	Rn.65038	3.67028e-13	0.216292	0.00387903
1371976_at	685545	Fam195a	family with sequence similarity 195, member A	NM_001109475	Rn.106191	3.75795e-13	0.757909	0.0717792
1391884_at	306761	F12	coagulation factor XII (Hageman factor)	NM_001014006	Rn.53943	3.90178e-13	4.27308e-07	1.0659e-06
1399102_at	303740	Slc38a10	solute carrier family 38, member 10	XM_001081798 /// XM_001081800 /// XM_002727846 /// XM_006220970 /// XM_006220971 /// XM	Rn.18664	3.90783e-13	0.000883607	0.119829
1373960_at	288591	Tmem120a	transmembrane protein 120A	NM_001010945	Rn.6288	4.1102e-13	0.183021	0.00186471
1379587_at	366791	Rdh5	retinol dehydrogenase 5 (11-cis/9-cis)	XM_002726857 /// XM_008765053 /// XM_008765054 /// XM_008765055 /// XM_008765056	---	4.39277e-13	0.730437	0.000428143
1367909_at	171408	Dcxr	dicarbonyl L-xylulose reductase	NM_134387 /// XM_008768465 /// XM_008768466 /// XM_008768467	Rn.177518	4.46413e-13	0.000123243	0.000194058
1373797_at	100910872	Nat6	N-acetyltransferase 6 (GCN5-related)	NM_001304776 /// XM_003750583	Rn.229321	4.78669e-13	0.291769	0.00655511
1393826_at	304603	Apon	apolipoprotein N	NM_001009385	Rn.18716	4.79301e-13	0.694925	0.000675126
1371939_at	362173	Caprin1	cell cycle associated protein 1	NM_001012185 /// XM_006234652	Rn.22572	4.81054e-13	0.38394	0.00432993
1368467_at	56266	Cyp4f1	cytochrome P450, family 4, subfamily f, polypeptide 1	NM_019623 /// XM_008765180 /// XM_008765181	Rn.5722	4.89694e-13	0.877438	2.64625e-08
1379431_at	---	---	---	---	---	4.9588e-13	0.325908	8.22103e-07
1388350_at	289233 /// 100911356 /// 102548286	LOC100911356 /// LOC102548286 /// Pex19	peroxisomal biogenesis factor 19-like /// peroxisomal biogenesis factor 19-like /// per	NM_001107375 /// NM_001134777 /// XM_003751804 /// XM_008772208 /// XR_595549 /// XR_59	Rn.203104	5.37976e-13	0.00205602	0.0163076
1374745_at	100362940	Snx21	sorting nexin family member 21	XM_008762558 /// XM_008775625	Rn.232864	5.52442e-13	0.0620411	2.4195e-05
1376437_at	100910823	Derl2	derlin 2	XM_006220708 /// XM_008767902 /// XM_008767903 /// XM_008775062	---	5.81375e-13	0.372976	0.000171455
1368143_at	155423	Anxa7	annexin A7	NM_130416 /// XM_006251624 /// XM_006251625 /// XM_006251626 /// XM_006251627 /// XM_00	Rn.106184	5.88646e-13	0.152092	4.92666e-09
1369011_at	140638	Apoa5	apolipoprotein A-V	NM_001277264 /// NM_080576 /// XM_006242865	Rn.48763	6.26063e-13	0.0096968	0.0108109
1378860_at	308519	Dpy19l3	dpy-19-like 3 (C. elegans)	NM_001135835 /// XM_006228888 /// XM_006228889 /// XM_006228890 /// XM_008759162 /// XM	Rn.26603	6.26557e-13	1.37129e-06	0.0965744
1386980_at	55939	Apom	apolipoprotein M	NM_019373	Rn.262	6.41519e-13	0.616223	0.000290334
1370237_at	113965	Hadh	hydroxyacyl-CoA dehydrogenase	NM_057186	Rn.92789	6.41841e-13	0.0224525	0.000286599
1382554_at	298288	C8a	complement component 8, alpha polypeptide	NM_001106670	Rn.105718	6.45384e-13	0.0070784	0.162355
1370325_at	113961 /// 103690018	Gorasp2 /// LOC103690018	golgi reassembly stacking protein 2 /// Golgi reassembly-stacking protein 2-like	NM_001007720 /// XM_008761953	Rn.145137	6.4592e-13	0.890629	0.00400984
1391032_at	192247	Sez6	seizure related 6 homolog (mouse)	NM_001105754 /// XM_006246953 /// XM_006246954	Rn.52541	6.57328e-13	0.000533795	0.0168889
1387022_at	24188	Aldh1a1	aldehyde dehydrogenase 1 family, member A1	NM_022407	Rn.6132	7.16621e-13	0.00550814	1.18762e-06
1381574_at	362732	Agmo	alkylglycerol monooxygenase	NM_001135899	Rn.152690	7.35514e-13	0.156198	7.67893e-07
1396999_at	---	---	---	---	---	7.7332e-13	0.0122981	0.0464142
1373676_at	---	---	---	---	---	7.82195e-13	0.0108196	0.203156
1370964_at	25698	Ass1	argininosuccinate synthase 1	NM_013157 /// XM_006233911	Rn.5078	7.82876e-13	0.0299249	0.000940417
1391298_at	---	---	---	---	---	8.05163e-13	0.526295	0.895388
1371573_at	292964 /// 691991 /// 100910180	LOC100910180 /// Rpl36a /// Rpl36a-ps2	60S ribosomal protein L36a-like /// ribosomal protein L36a /// ribosomal protein L36a,	NM_001128065 /// XM_006257236 /// XM_008758499 /// XR_594760 /// XR_599591	Rn.23433	8.08472e-13	0.357647	5.46392e-06
1373947_at	289178	Dpt	dermatopontin	NM_001105965 /// XM_006250153 /// XM_006250154 /// XM_008769624	Rn.8396	8.11475e-13	0.247485	1.26748e-05
1386904_a_at	64001	Cyb5a	cytochrome b5 type A (microsomal)	NM_022245	Rn.1055	8.15345e-13	1.46837e-05	1.98154e-06
1387669_a_at	25315	Ephx1	epoxide hydrolase 1, microsomal (xenobiotic)	NM_001034090 /// NM_012844	Rn.3603	8.66168e-13	0.0338518	3.62775e-07
1383643_at	499317	Tmem258	transmembrane protein 258	XM_001074464 /// XM_574622	---	8.70002e-13	0.000101541	2.70786e-07
1374610_at	305166	Gpat3	glycerol-3-phosphate acyltransferase 3	NM_001025670 /// XM_008770019 /// XM_008770020 /// XM_008770021	---	8.80795e-13	0.615471	3.2864e-05
1376062_at	25216	Sdc1	syndecan 1	NM_013026	Rn.11176	8.936e-13	0.303407	0.0008362
1367607_at	29445	Cox4i1	cytochrome c oxidase subunit IV isoform 1	NM_017202	Rn.2528	8.93815e-13	0.0360835	0.563773
1367655_at	50665 /// 100364435	LOC100364435 /// Tmsb10	thymosin, beta 10-like /// thymosin, beta 10	NM_021261 /// XM_002726952 /// XM_006236692	Rn.5983	9.01933e-13	0.00293007	1.41525e-08
1378413_at	---	---	---	---	---	9.03501e-13	0.751751	2.44942e-09
1375042_at	293129	Alg8	ALG8, alpha-1,3-glucosyltransferase	NM_001034127	Rn.12688	9.23716e-13	0.514342	0.257914
1367560_at	64205	Rplp0	ribosomal protein, large, P0	NM_022402	Rn.1079	9.5952e-13	0.0964613	0.00159097
1374197_at	---	---	---	---	Rn.199245	9.77906e-13	3.32175e-07	0.000472491
1370310_at	24450	Hmgcs2	3-hydroxy-3-methylglutaryl-CoA synthase 2 (mitochondrial)	NM_173094 /// XM_006233002	Rn.29594	9.83752e-13	0.1245	0.00679833
1389329_at	116641	Lgals8	lectin, galactoside-binding, soluble, 8	NM_053862 /// XM_006254166 /// XM_006254167 /// XM_006254168	Rn.10069	1.0074e-12	0.00537725	0.000265337
1367656_at	85492	Psmb7	proteasome subunit beta 7	NM_053532	Rn.3846	1.01263e-12	0.724387	6.20212e-07
1377014_at	310376	Nim1k	NIM1 serine/threonine protein kinase	XM_001076547 /// XM_006231982 /// XM_008760801 /// XM_227081	Rn.19745	1.02439e-12	0.802264	0.00596562
1386538_at	309809	RGD1310495	similar to KIAA1919 protein	XM_006223921 /// XM_006256539	Rn.24001	1.0422e-12	1.47165e-08	0.000169238
1369098_at	25696	Vldlr	very low density lipoprotein receptor	NM_013155 /// XM_006231197 /// XM_006231198 /// XM_006231199	Rn.9975	1.09064e-12	0.637406	0.000722474
1390873_at	314675	Btbd11	BTB (POZ) domain containing 11	NM_001108078 /// XM_008765291 /// XM_008765292 /// XM_008776407	---	1.18338e-12	0.00262916	0.000953013
1370828_at	246326	Zdhhc2	zinc finger, DHHC-type containing 2	NM_145096 /// XM_008771288	Rn.17310	1.2044e-12	0.00484955	1.87538e-08
1392684_at	---	---	---	---	---	1.22689e-12	0.642185	0.026561
1379427_at	361940	Pgrmc2	progesterone receptor membrane component 2	NM_001008374	Rn.7685	1.2433e-12	0.000724792	0.000900277
1388531_at	361940	Pgrmc2	progesterone receptor membrane component 2	NM_001008374	Rn.7685	1.24412e-12	0.0157573	0.00523278
1372471_at	171129	Uggt1	UDP-glucose glycoprotein glucosyltransferase 1	NM_133596 /// XM_006244734 /// XM_006244735	---	1.27796e-12	0.123958	0.000213129
1369491_at	114027	Dao	D-amino-acid oxidase	NM_053626	Rn.81058	1.30865e-12	0.00953546	0.0020976
1367596_at	27139 /// 100360508 /// 100361756 /// 100361854	LOC100360508 /// LOC100361756 /// LOC100361854 /// Rps26	ribosomal protein S26-like /// ribosomal protein S26-like /// ribosomal protein S26-lik	NM_013224 /// XM_002728001 /// XM_002730210 /// XM_002730273 /// XM_003752637 /// XM_00	Rn.135639 /// Rn.203156	1.31661e-12	0.0245318	0.00424247
1367729_at	64313	Oat	ornithine aminotransferase	NM_022521	Rn.1430	1.34161e-12	0.000918558	0.00112917
1369952_at	171350	Pabpc1	poly(A) binding protein, cytoplasmic 1	NM_134353	Rn.127813	1.37591e-12	0.432882	1.05569e-07
1367686_at	80881	Serp1	stress-associated endoplasmic reticulum protein 1	NM_030835	Rn.2119	1.38153e-12	0.00938496	7.40166e-05
1383434_at	287877	Pycr1	pyrroline-5-carboxylate reductase 1	NM_001105857 /// XM_008768472 /// XM_008768473 /// XM_008768474 /// XM_008768475	---	1.4974e-12	0.000789124	8.4609e-05
1376239_at	362802	Atp6v1c2	ATPase, H+ transporting, lysosomal V1 subunit C2	NM_001014199	Rn.145217	1.50062e-12	0.00289922	0.345592
1393061_at	300676	Ttc36	tetratricopeptide repeat domain 36	NM_001005546	Rn.107180	1.52186e-12	0.19886	2.32663e-05
1388244_s_at	29236	Rpsa	ribosomal protein SA	NM_017138 /// XM_008766672	Rn.161973 /// Rn.999	1.52193e-12	0.00348841	0.00434181
1375181_at	499782	Rpl12	ribosomal protein L12	NM_001109198	Rn.128979	1.53469e-12	0.996609	1.95082e-06
1388369_at	361207	Tmed9	transmembrane p24 trafficking protein 9	NM_001009703	Rn.9386	1.53923e-12	0.51224	1.63019e-05
1370836_at	246328	Serpina4	serpin peptidase inhibitor, clade A (alpha-1 antiproteinase, antitrypsin), member 4	NM_145097 /// XM_008764741	Rn.11152	1.54993e-12	0.247792	0.00559179
1368530_at	117033	Mmp12	matrix metallopeptidase 12	NM_053963	Rn.33193	1.59796e-12	0.114187	6.32568e-09
1398315_at	245981 /// 100362479	LOC100362479 /// Rpl15	ribosomal protein L15-like /// ribosomal protein L15	NM_139114 /// XR_597000 /// XR_598309	Rn.27505	1.65927e-12	0.127929	0.000706013
1390155_at	305795	Abhd6	abhydrolase domain containing 6	NM_001007680 /// XM_006251766 /// XM_006251767 /// XM_006251768	Rn.15395	1.68894e-12	0.0132654	0.023331
1367589_at	79250	Aco2	aconitase 2, mitochondrial	NM_024398	Rn.43737	1.704e-12	0.229129	1.30116e-05
1385624_at	685697	Supt3h	SPT3 homolog, SAGA and STAGA complex component	XM_006226744 /// XM_006244587 /// XM_008757969 /// XM_008757970 /// XM_008757971 /// XM	---	1.76404e-12	0.0174455	0.0175172
1382924_at	294088	Pank1	pantothenate kinase 1	NM_001106373 /// XM_006231276 /// XM_006231277 /// XM_006231278	Rn.6581	1.78273e-12	0.0376139	0.0219029
1394857_at	170670	Hadha	hydroxyacyl-CoA dehydrogenase/3-ketoacyl-CoA thiolase/enoyl-CoA hydratase (trifunctiona	NM_130826	Rn.3340	1.7875e-12	0.0524302	0.124476
1385756_at	306251	Itih1	inter-alpha trypsin inhibitor, heavy chain 1	NM_001107291 /// XM_008770995	Rn.106417	1.78898e-12	0.269317	0.00167634
1398784_at	29681	C1qbp	complement component 1, q subcomponent binding protein	NM_019259	Rn.2765	1.80717e-12	0.144379	0.000143938
1397540_at	---	---	---	---	---	1.82706e-12	0.626856	1.23984e-08
1385157_at	360609	Cbx1	chromobox homolog 1	XM_006220821 /// XM_006220822 /// XM_006220823 /// XM_006247233 /// XM_006247234 /// XM	---	1.83077e-12	0.0283483	0.0510217
1370818_at	64461 /// 685679	Decr2 /// Nme4	2,4-dienoyl CoA reductase 2, peroxisomal /// non-metastatic cells 4, protein expressed	NM_001109478 /// NM_171996 /// XM_006246024	Rn.144598	1.87899e-12	0.00563279	0.0529322
1389518_at	680080	Tomm5	translocase of outer mitochondrial membrane 5 homolog (yeast)	XM_001055588 /// XM_003754012	Rn.7385	1.91601e-12	0.125716	0.00509899
1384240_at	24180	Agtr1a	angiotensin II receptor, type 1a	NM_030985 /// XM_006253882 /// XM_008771593 /// XM_008771594	Rn.9814	1.94129e-12	0.415854	5.81701e-06
1368205_at	79126	Cfi	complement factor I	NM_024157 /// XM_008761526	Rn.7424	1.96892e-12	0.307191	0.123682
1368362_a_at	29403	Asgr2	asialoglycoprotein receptor 2	NM_017189 /// XM_006246676	Rn.9834	1.97833e-12	0.000331603	4.17581e-05
1385238_at	---	---	---	---	---	2.00924e-12	0.00345632	0.00517273
1375848_at	296851	Pon2	paraoxonase 2	NM_001013082 /// XM_008762699	Rn.1100	2.06993e-12	0.0433182	6.98682e-05
1371817_at	290651	Isyna1	inositol-3-phosphate synthase 1	NM_001013880	Rn.98850	2.08433e-12	0.0102473	0.00507734
1368036_at	360406	Ptprf	protein tyrosine phosphatase, receptor type, F	NM_019249 /// XM_006238677 /// XM_006238678 /// XM_006238680 /// XM_006238681	---	2.10044e-12	0.029895	1.14323e-06
1371699_at	---	---	---	---	---	2.1474e-12	0.0601243	0.0565273
1398751_at	29258	Rps7	ribosomal protein S7	NM_031570	Rn.107039 /// Rn.224475	2.15709e-12	0.330991	0.000219714
1392713_a_at	100362572 /// 103693261	LOC100362572 /// LOC103693261	Mpv17 transgene, kidney disease mutant-like (predicted)-like /// uncharacterized LOC103	XM_003752286 /// XM_006220558 /// XM_008767466 /// XM_008767467 /// XM_008767468 /// XM	---	2.16392e-12	3.71069e-07	2.70505e-05
1371312_at	316643	Chchd2	coiled-coil-helix-coiled-coil-helix domain containing 2	NM_001015019	Rn.108412	2.16637e-12	0.223708	0.00565011
1382780_at	---	---	---	---	---	2.16661e-12	0.218749	0.0742629
1390255_at	307395	Ablim3	actin binding LIM protein family, member 3	NM_001191698 /// XM_008772143 /// XM_008772144 /// XM_008772145 /// XM_008772146 /// XR	Rn.39037	2.19397e-12	0.515301	8.76035e-06
1390204_at	100361774	Ralgps1	Ral GEF with PH domain and SH3 binding motif 1	XM_006224356 /// XM_006224358 /// XM_006224360 /// XM_006224361 /// XM_006234015 /// XM	---	2.19593e-12	0.893378	0.061388
1390740_at	---	---	---	---	---	2.20647e-12	0.828448	0.334516
1383221_at	360478	Smim22	small integral membrane protein 22	NM_001108266 /// XM_006245805 /// XM_006245806	Rn.137175	2.21505e-12	0.0456744	8.60808e-06
1371571_at	54226	App	amyloid beta (A4) precursor protein	NM_019288 /// XM_006248008 /// XM_006248009 /// XM_006248010 /// XM_006248011 /// XM_00	---	2.22014e-12	0.535089	3.3412e-10
1368707_at	54404	Itih4	inter-alpha-trypsin inhibitor heavy chain family, member 4	NM_019369	Rn.11308	2.26102e-12	0.178185	0.00633238
1367567_at	117042	Rpl6	ribosomal protein L6	NM_053971 /// XM_006249377 /// XM_006249378	Rn.2660	2.30412e-12	0.465753	3.13694e-05
1387916_at	266689	Cyp4f6	cytochrome P450, family 4, subfamily f, polypeptide 6	NM_153318 /// XM_006241049 /// XM_008765156	Rn.11269	2.3186e-12	0.664781	1.49311e-10
1372134_at	297436	Chchd6	coiled-coil-helix-coiled-coil-helix domain containing 6	NM_001106608 /// XM_006236846	Rn.6212	2.3447e-12	0.000649384	0.0016192
1373923_at	353252	Rdh10	retinol dehydrogenase 10 (all-trans)	NM_181478	---	2.43805e-12	0.00166006	3.84539e-06
1368430_at	63865	Lgmn	legumain	NM_022226	Rn.206021	2.47524e-12	0.0013051	1.51098e-09
1389418_at	---	---	---	---	---	2.48724e-12	0.000325593	0.00852553
1373108_at	309513	Ppp1r3c	protein phosphatase 1, regulatory subunit 3C	NM_001012072 /// XM_008760370	Rn.162528	2.52223e-12	0.971677	1.42937e-07
1368426_at	83842	Crot	carnitine O-octanoyltransferase	NM_031987 /// XM_006236004 /// XM_006236005	Rn.4896	2.57243e-12	0.204359	0.000799174
1371150_at	58919	Ccnd1	cyclin D1	NM_171992 /// XM_008760168	Rn.22279	2.59846e-12	0.00944242	4.38499e-05
1370907_at	25197	St6gal1	ST6 beta-galactosamide alpha-2,6-sialyltranferase 1	NM_001113344 /// NM_147205 /// XM_006248501 /// XM_008768792	Rn.54567	2.60385e-12	0.891427	0.0742743
1383464_at	289233 /// 100911356 /// 102548286	LOC100911356 /// LOC102548286 /// Pex19	peroxisomal biogenesis factor 19-like /// peroxisomal biogenesis factor 19-like /// per	NM_001107375 /// NM_001134777 /// XM_003751804 /// XM_008772208 /// XR_595549 /// XR_59	Rn.203104	2.69554e-12	0.0276406	0.156484
1374898_at	287822	Hid1	HID1 domain containing	NM_001304290 /// XM_001081678 /// XM_006220897 /// XM_006247774 /// XM_213523	---	2.71771e-12	0.173372	0.104642
1370397_at	298423	Cyp4a3	cytochrome P450, family 4, subfamily a, polypeptide 3	NM_175760	Rn.33492	2.75613e-12	0.897333	0.144896
1388569_at	287526	Serpinf1	serpin peptidase inhibitor, clade F (alpha-2 antiplasmin, pigment epithelium derived fa	NM_177927	Rn.16993	2.86817e-12	0.00683991	4.94533e-06
1371735_at	---	---	---	---	Rn.213521	2.99029e-12	0.23193	9.04146e-07
1389271_at	679921	Vasn	vasorin	NM_001109382	Rn.198255	3.06666e-12	0.000320577	0.00100679
1368778_at	29464	Slc6a6	solute carrier family 6 (neurotransmitter transporter), member 6	NM_017206 /// XM_006236903 /// XM_008763123	Rn.9968	3.12861e-12	0.00582635	1.12811e-06
1372389_at	494344	Ier2	immediate early response 2	NM_001009541	Rn.4298	3.16302e-12	3.19646e-08	1.00634e-11
1389970_at	297728	Ergic2	ERGIC and golgi 2	NM_001024984	Rn.11521	3.24377e-12	0.12969	0.0012036
1372747_at	29502	Slc20a2	solute carrier family 20 (phosphate transporter), member 2	NM_017223 /// XM_008771351 /// XM_008771352	Rn.13642	3.32324e-12	0.91119	0.00134815
1377048_at	361730	Tkfc	triokinase/FMN cyclase	NM_001039031 /// XM_006231056 /// XM_006231057	Rn.55630	3.3384e-12	0.317167	7.31794e-09
1383931_at	360302	Ptprk	protein tyrosine phosphatase, receptor type, K	NM_001029902 /// XM_008758616 /// XM_008758617 /// XM_008758618 /// XM_008758619 /// XM	---	3.47791e-12	0.0305051	0.000102016
1388942_at	---	---	---	---	---	3.75746e-12	4.86783e-05	0.105842
1371901_at	680971	Ddhd2	DDHD domain containing 2	XM_001059724 /// XM_002725205 /// XM_006222272 /// XM_006253338 /// XM_006253339 /// XM	---	3.82501e-12	0.20537	0.00586298
1371460_at	681219	Cox14	cytochrome c oxidase assembly protein 14	XM_001060794 /// XM_002726973	Rn.2650	3.87929e-12	0.055303	0.00764827
1368399_a_at	58952	Cpq	carboxypeptidase Q	NM_031640 /// XM_008765417	Rn.17112	3.93487e-12	0.0207761	2.37333e-05
1387893_at	192262	C1s	complement component 1, s subcomponent	NM_138900	Rn.4037	3.95631e-12	0.818923	0.196038
1371189_x_at	29236 /// 689728 /// 100912502 /// 103691170 /// 103693045	LOC100912502 /// LOC103691170 /// LOC103693045 /// LOC689728 /// Rpsa	40S ribosomal protein SA-like /// uncharacterized LOC103691170 /// 40S ribosomal protei	NM_017138 /// XM_008766672 /// XR_086382 /// XR_146288 /// XR_147137 /// XR_590350 ///	Rn.121972 /// Rn.161973 /// Rn.999	3.96278e-12	0.414057	0.00219858
1376892_at	29628	Gria3	glutamate receptor, ionotropic, AMPA 3	NM_001112742 /// NM_032990 /// XM_006257496 /// XM_006257498 /// XM_006257499 /// XM_00	Rn.74049	4.01881e-12	0.741828	2.31793e-09
1377051_at	100362572 /// 103693261	LOC100362572 /// LOC103693261	Mpv17 transgene, kidney disease mutant-like (predicted)-like /// uncharacterized LOC103	XM_003752286 /// XM_006220558 /// XM_008767466 /// XM_008767467 /// XM_008767468 /// XM	---	4.06107e-12	5.22959e-06	1.90741e-06
1367723_a_at	58838	Sh2b3	SH2B adaptor protein 3	NM_031621	Rn.11228	4.06485e-12	0.0263016	1.02693e-06
1374210_at	361645	Nsmce1	NSE1 homolog, SMC5-SMC6 complex component	NM_001039611 /// XM_006230291 /// XM_006230292 /// XM_006230293	Rn.17063	4.29504e-12	0.611722	0.00934698
1376746_at	307858	Ldhd	lactate dehydrogenase D	NM_001008893 /// XM_006255631	---	4.30985e-12	2.57919e-05	0.000132176
1377033_at	287527	Serpinf2	serpin peptidase inhibitor, clade F (alpha-2 antiplasmin, pigment epithelium derived fa	NM_001011892 /// XM_006246675	Rn.15774	4.40043e-12	0.181538	0.000495099
1386884_at	65164	Htra1	HtrA serine peptidase 1	NM_031721	Rn.2782	4.4254e-12	0.843225	3.74057e-07
1390165_at	304055	C2cd2	C2 calcium-dependent domain containing 2	NM_199391 /// XM_008768572 /// XM_008768573 /// XM_008768574 /// XM_008768575 /// XM_00	---	4.46249e-12	0.000726324	0.000242579
1386863_at	24668	Ppp1ca	protein phosphatase 1, catalytic subunit, alpha isozyme	NM_031527	Rn.2024	4.47388e-12	0.000310241	3.69663e-07
1371401_at	407784	Rnf5	ring finger protein 5, E3 ubiquitin protein ligase	NM_001109025	Rn.136937	4.49972e-12	0.115623	0.00020012
1372623_at	---	---	---	---	Rn.12649	4.55665e-12	0.00330069	1.33588e-07
1371643_at	58919	Ccnd1	cyclin D1	NM_171992 /// XM_008760168	Rn.22279	4.55734e-12	0.350729	2.72324e-05
1367536_at	295961	Apip	APAF1 interacting protein	NM_001106492 /// XM_006234638	Rn.15452	4.56822e-12	0.217118	0.26032
1371789_at	301117	Clpp	caseinolytic mitochondrial matrix peptidase proteolytic subunit	XM_001055676 /// XM_217313	Rn.12681	4.58004e-12	0.900742	2.66469e-05
1372704_at	362040	Ostc	oligosaccharyltransferase complex subunit (non-catalytic)	NM_001108566	Rn.1889	4.61227e-12	0.0119483	3.71568e-06
1367580_at	81729 /// 301299 /// 100363537	LOC100363537 /// RGD1566137 /// Rpl10a	ribosomal protein L10a-like /// similar to ribosomal protein L10a /// ribosomal protein	NM_031065 /// XM_001071067 /// XM_006244660 /// XM_217361 /// XR_086219 /// XR_146910	Rn.161731 /// Rn.2262	4.64842e-12	0.462855	5.42367e-07
1370952_at	24424 /// 81869	Gstm2 /// Gstm7	glutathione S-transferase mu 2 /// glutathione S-transferase, mu 7	NM_031154 /// NM_177426	Rn.625	4.68703e-12	0.00811178	0.000812631
1387905_at	619393	Dnajc12	DnaJ (Hsp40) homolog, subfamily C, member 12	NM_001034032	Rn.9583	4.75592e-12	0.0118966	9.82359e-07
1390455_at	293050	Abhd2	abhydrolase domain containing 2	NM_001106275	Rn.136611	5.00056e-12	0.372943	0.0836535
1373566_at	679357	Irf2bp2	interferon regulatory factor 2 binding protein 2	XM_003751897 /// XM_006222808	---	5.02221e-12	3.29768e-07	5.45023e-05
1391005_at	313101	Fbxl4	F-box and leucine-rich repeat protein 4	NM_001107919 /// XM_006237942 /// XM_006237943	Rn.12566	5.18516e-12	0.00427571	0.176199
1368380_at	29169	Vtn	vitronectin	NM_019156	Rn.87493	5.24682e-12	0.0673836	0.00904907
1367561_at	64306	Rpl27	ribosomal protein L27	NM_022514	Rn.1254	5.24864e-12	0.632789	0.000438769
1393294_at	303010	Cpeb4	cytoplasmic polyadenylation element binding protein 4	NM_001106992 /// XM_006245978 /// XM_006245979 /// XM_006245980	---	5.29432e-12	0.571883	0.000873188
1397205_at	299131 /// 100364391	Dhrs7 /// LOC100364391	dehydrogenase/reductase (SDR family) member 7 /// dehydrogenase/reductase (SDR family)	NM_001013098 /// XM_002726707 /// XM_008764725	Rn.119024	5.4025e-12	0.0125479	2.10411e-05
1374440_at	289456	Hsd17b11	hydroxysteroid (17-beta) dehydrogenase 11	NM_001004209 /// XM_006250627 /// XM_006250629	Rn.102059	5.53259e-12	6.3526e-08	0.000132122
1371775_at	25618 /// 103691247	Acadsb /// LOC103691247	acyl-CoA dehydrogenase, short/branched chain /// uncharacterized LOC103691247	NM_013084 /// XM_008759865 /// XM_008759866 /// XM_008759867 /// XR_590514	Rn.44423	5.69027e-12	0.00055264	0.000665513
1373043_at	680945	Sdf2l1	stromal cell-derived factor 2-like 1	NM_001109433	Rn.1414	5.74291e-12	0.976485	0.0197438
1367629_at	29507 /// 688386	Cox7a2 /// Cox7a2l2	cytochrome c oxidase subunit VIIa polypeptide 2 /// cytochrome c oxidase subunit VIIa p	NM_022503 /// XM_003751367 /// XM_003752734	Rn.1745	5.87221e-12	0.00148203	0.0116465
1379205_at	---	---	---	---	Rn.148149	5.95359e-12	0.00141252	0.818711
1367685_at	498837 /// 681260 /// 100912032	Rps27a /// Rps27a-ps12 /// Rps27a-ps28	ribosomal protein S27a /// ribosomal protein S27a, pseudogene 12 /// ribosomal protein	NM_001305443 /// NM_031113 /// XM_001060136 /// XM_003751421 /// XM_006221879 /// XM_00	Rn.106034	6.09964e-12	0.0269454	0.000888087
1383486_at	29200	Inhba	inhibin beta-A	NM_017128 /// XM_006254001 /// XM_008771712 /// XM_008771713 /// XM_008771714 /// XM_00	---	6.10953e-12	0.076248	3.68357e-09
1387215_at	24792	Agxt	alanine-glyoxylate aminotransferase	NM_001270659 /// NM_001276706 /// NM_030656	Rn.9931	6.16118e-12	0.353217	0.000394107
1388303_at	287417	Rpl26	ribosomal protein L26	NM_001105788 /// NM_001304534 /// XM_006246606	Rn.144702	6.17786e-12	0.215381	0.000517278
1372247_at	313648	Ddost	dolichyl-diphosphooligosaccharide--protein glycosyltransferase subunit (non-catalytic)	NM_001012104	Rn.102842	6.18371e-12	0.551661	0.000981654
1388687_at	298541	Dhdds	dehydrodolichyl diphosphate synthase subunit	NM_001011978 /// XM_006239014 /// XR_354305	Rn.24616	6.43337e-12	0.194176	0.00179222
1392975_at	686393	Pradc1	protease-associated domain containing 1	XM_001073919 /// XM_003749786 /// XM_006224973 /// XM_006236797 /// XM_008763097 /// XM	---	6.4353e-12	0.00275173	0.0033789
1371843_at	361315	Yipf5	Yip1 domain family, member 5	NM_001014150 /// XM_006254664	Rn.7575	6.52687e-12	0.787076	0.0044359
1368057_at	25270	Abcd3	ATP-binding cassette, subfamily D (ALD), member 3	NM_012804	Rn.7024	6.52803e-12	0.14557	0.290962
1367735_at	25287	Acadl	acyl-CoA dehydrogenase, long chain	NM_012819	Rn.174	6.6582e-12	0.863378	0.00204533
1387214_at	29225	Ces1e	carboxylesterase 1E	NM_031565	Rn.161717	6.69194e-12	0.000156816	9.54482e-06
1368085_at	171128	Gchfr	GTP cyclohydrolase I feedback regulator	NM_133595	Rn.11137	6.95195e-12	0.0054808	0.000113234
1388511_at	361617	Arap1	ArfGAP with RhoGAP domain, ankyrin repeat and PH domain 1	XM_006223426 /// XM_006223427 /// XM_006223428 /// XM_006223429 /// XM_006223430 /// XM	Rn.41376	7.0063e-12	3.22657e-05	0.00180107
1395236_at	309513	Ppp1r3c	protein phosphatase 1, regulatory subunit 3C	NM_001012072 /// XM_008760370	Rn.162528	7.09026e-12	0.916052	1.13831e-06
1388314_at	360704 /// 691642 /// 100911295	Hmgn1 /// LOC100911295 /// LOC691642	high mobility group nucleosome binding domain 1 /// non-histone chromosomal protein HMG	NM_001013184 /// XM_001079135 /// XM_002726878 /// XM_003751029	Rn.4120	7.44585e-12	0.00352773	0.000236223
1372476_at	286922	Fads3	fatty acid desaturase 3	NM_173137	Rn.35262	7.58325e-12	0.0582729	8.41882e-07
1390513_at	690130	Rhof	ras homolog family member F (in filopodia)	XM_001073389 /// XM_003752589	---	7.64019e-12	0.573876	0.178756
1389551_at	297768	Lactb2	lactamase, beta 2	NM_001024247	Rn.1263	7.69479e-12	0.0203899	0.00826901
1390317_at	500393	RGD1561849	similar to RIKEN cDNA 3110035E14	NM_001109260	Rn.18085	7.97794e-12	7.35808e-06	1.06261e-12
1379046_at	288702 /// 304543	Mlec /// Unc119b	malectin /// unc-119 lipid binding chaperone B	NM_001013983 /// NM_001105934	Rn.162140	8.07668e-12	9.71225e-05	2.08717e-05
1367593_at	25545 /// 103689961	LOC103689961 /// Sepw1	selenoprotein W-like /// selenoprotein W, 1	NM_013027 /// XR_590083	Rn.37192	8.09848e-12	0.00684069	0.000399347
1398640_at	308821	Rab30	RAB30, member RAS oncogene family	NM_001015012 /// XM_006229692 /// XM_006229693 /// XM_008759647	Rn.161854	8.23462e-12	0.197499	0.000810675
1369200_at	58813	Nt5e	5' nucleotidase, ecto	NM_021576	Rn.40132	8.30571e-12	0.63468	8.82121e-05
1383567_at	366588	Colec11	collectin sub-family member 11	XM_006225735 /// XM_006225736 /// XM_006225737 /// XM_006239960 /// XM_006239961 /// XM	Rn.45930	8.31087e-12	0.000333897	5.80036e-10
1398761_at	81763	Rpl5	ribosomal protein L5	NM_031099 /// XM_006250585	Rn.92980	8.40659e-12	0.965646	0.000762988
1390591_at	266730	Slc17a3	solute carrier family 17 (organic anion transporter), member 3	NM_153622 /// XM_006253941 /// XM_006253942 /// XM_006253944 /// XM_006253946 /// XM_00	Rn.16357	8.5575e-12	0.112828	0.00638484
1371377_at	29287 /// 500885 /// 100361319 /// 100362339 /// 100910336	LOC100361319 /// LOC100362339 /// LOC100910336 /// Rps19 /// Rps19l1	hypothetical LOC100361319 /// ribosomal protein S19-like /// 40S ribosomal protein S19-	NM_001037346 /// XM_003750647 /// XM_006228411 /// XM_008765600 /// XM_008766901 /// XM	Rn.115882 /// Rn.127775	8.6682e-12	0.000230455	0.000173383
1375349_at	686098	Sorbs1	sorbin and SH3 domain containing 1	XM_008760452 /// XM_008760453 /// XM_008760454 /// XM_008760455 /// XM_008760456 /// XM	---	8.72951e-12	0.425187	0.0293058
1396103_at	310201	Cmbl	carboxymethylenebutenolidase homolog (Pseudomonas)	NM_001008770 /// XM_006232097	Rn.64439	8.7552e-12	0.0186852	0.527479
1398727_at	---	---	---	---	Rn.32838	8.95338e-12	0.838662	2.27437e-08
1368509_at	113948	Bbs2	Bardet-Biedl syndrome 2	NM_053618 /// XM_006255131 /// XM_008772263	Rn.15987	9.11553e-12	0.0830828	0.0386897
1368103_at	85264	Abcg1	ATP-binding cassette, subfamily G (WHITE), member 1	NM_053502 /// XM_006256233	Rn.8398	9.13951e-12	0.0158582	0.000431175
1367662_at	63864	Hsd17b10	hydroxysteroid (17-beta) dehydrogenase 10	NM_031682	Rn.2700	9.24703e-12	0.00303505	0.000276065
1386965_at	24539	Lpl	lipoprotein lipase	NM_012598	Rn.3834	9.29811e-12	0.00168609	0.00789656
1398882_at	25538	Rps5	ribosomal protein S5	NM_001105722 /// NM_001277243 /// NM_001277244	Rn.203028	9.59988e-12	0.0561073	0.00380868
1374796_at	680229	Sgcb	sarcoglycan, beta	NM_001191068	Rn.98258	9.63933e-12	0.809777	0.00101402
1374393_at	288058	Hacd2	3-hydroxyacyl-CoA dehydratase 2	XM_006221178 /// XM_006248438	---	9.68048e-12	0.703381	9.84272e-05
1398749_at	64302	Rpl4	ribosomal protein L4	NM_022510	Rn.1133	9.82552e-12	0.00446715	0.032319
1389296_at	362905	Emc2	ER membrane protein complex subunit 2	NM_001113785	Rn.203197	9.88097e-12	0.195219	0.00120957
1367625_at	81764 /// 498828	RGD1563861 /// Rpl10	similar to ribosomal protein L10 /// ribosomal protein L10	NM_031100 /// XM_001055755 /// XM_574109	Rn.102157	9.92281e-12	0.745526	0.00286661
1386871_at	29328	Gpx4	glutathione peroxidase 4	NM_001039849 /// NM_017165	Rn.3647	1.00546e-11	0.000211006	0.000288351
1369195_at	25598	Fabp2	fatty acid binding protein 2, intestinal	NM_013068	Rn.91358	1.03004e-11	0.0113631	0.0136675
1376103_at	266806	Erc1	ELKS/RAB6-interacting/CAST family member 1	NM_170788 /// XM_006237224 /// XM_006237225 /// XM_006237226 /// XM_006237227 /// XM_00	---	1.04085e-11	0.0265613	0.156019
1367582_at	29283	Rpl29	ribosomal protein L29	NM_017150	Rn.3973	1.05966e-11	0.659625	5.17749e-06
1388988_at	300983	Abhd14b	abhydrolase domain containing 14b	NM_001007664 /// XM_006243724	Rn.2080	1.06463e-11	1.34064e-10	1.04583e-06
1369933_at	83531	Vdac2	voltage-dependent anion channel 2	NM_031354 /// XM_006251661	Rn.162037	1.06529e-11	5.64928e-07	0.0252404
1374198_at	315716	Cd276	Cd276 molecule	NM_182824	Rn.76129	1.06779e-11	0.482267	6.38715e-07
1398764_at	79449	Rpl21	ribosomal protein L21	NM_053330	Rn.129926 /// Rn.156707 /// Rn.83200	1.07779e-11	0.157791	0.000123097
1382443_at	288398 /// 298510	Pabpc4 /// RGD1562451	poly(A) binding protein, cytoplasmic 4 /// similar to Pabpc4_predicted protein	NM_001100538 /// XM_006238798 /// XM_006238799 /// XM_006238800 /// XM_006238801 /// XM	Rn.201330	1.08165e-11	0.212377	1.31661e-05
1367853_at	83629	Slc12a2	solute carrier family 12 (sodium/potassium/chloride transporter), member 2	NM_031798 /// XM_006254752	Rn.11523	1.12363e-11	0.531965	0.721859
1390370_at	---	---	---	---	---	1.16163e-11	0.00816191	0.00928744
1367597_at	65136	Rps8	ribosomal protein S8	NM_031706	Rn.3198	1.1762e-11	0.0497111	0.00342327
1367645_at	29286 /// 100362366 /// 100365810	LOC100362366 /// LOC100365810 /// Rps17	40S ribosomal protein S17-like /// 40S ribosomal protein S17-like /// ribosomal protein	NM_017152 /// XM_006226535 /// XM_006243604 /// XR_591481 /// XR_600137	Rn.6920	1.18589e-11	0.985704	0.000401467
1388960_at	294504 /// 361842	Ppa1 /// Sar1a	pyrophosphatase (inorganic) 1 /// secretion associated, Ras related GTPase 1A	NM_001007739 /// NM_001100834 /// XM_006256450 /// XM_006256451	Rn.106916	1.20506e-11	0.161815	0.000942371
1388635_at	311405	Tmem127	transmembrane protein 127	NM_001100978	Rn.19881	1.21033e-11	0.587778	0.00043458
1377060_at	361884	Mccc2	methylcrotonoyl-CoA carboxylase 2 (beta)	NM_001012177 /// XM_008760678	Rn.33635	1.21764e-11	8.67171e-05	1.75412e-06
1382294_at	---	---	---	---	---	1.22472e-11	0.107039	0.091007
1368915_at	59113	Kmo	kynurenine 3-monooxygenase (kynurenine 3-hydroxylase)	NM_021593 /// XM_006250325 /// XM_006250327 /// XM_008769794 /// XM_008769795	Rn.35029	1.26441e-11	0.000318094	6.51797e-07
1372056_at	316035	Cmtm6	CKLF-like MARVEL transmembrane domain containing 6	NM_001007802 /// XM_006243969	Rn.98431	1.28491e-11	0.0243613	1.17266e-06
1368035_a_at	360406	Ptprf	protein tyrosine phosphatase, receptor type, F	NM_019249 /// XM_006238677 /// XM_006238678 /// XM_006238680 /// XM_006238681	Rn.11386	1.30631e-11	0.228423	6.95162e-05
1368288_at	24384	Gc	group specific component	NM_012564	Rn.1437	1.32673e-11	0.660564	0.0397169
1387670_at	25062	Gpd2	glycerol-3-phosphate dehydrogenase 2	NM_012736	Rn.89705	1.37453e-11	0.238829	0.528141
1389135_at	619580	Ctps2	CTP synthase 2	NM_001034998 /// XM_006256895 /// XM_006256896 /// XM_006256897 /// XM_006256898 /// XM	Rn.13683	1.42157e-11	0.0748768	0.00397378
1393917_at	312701	Cd163	CD163 molecule	NM_001107887 /// XM_006237352	Rn.203204	1.44653e-11	0.30113	3.81519e-12
1396984_at	171129	Uggt1	UDP-glucose glycoprotein glucosyltransferase 1	NM_133596 /// XM_006244734 /// XM_006244735	---	1.47559e-11	0.151668	0.00038935
1379914_at	313994	Klf11	Kruppel-like factor 11	NM_001037354 /// XM_006239984 /// XR_354724	Rn.18589	1.5043e-11	4.50842e-05	0.220406
1368669_at	54315	Ucp2	uncoupling protein 2 (mitochondrial, proton carrier)	NM_019354 /// XM_006229784	Rn.13333	1.54834e-11	0.000139914	2.78658e-07
1369960_at	58971	Fxyd1	FXYD domain-containing ion transport regulator 1	NM_031648 /// XM_006228838 /// XM_006228839 /// XM_008759184	Rn.3828	1.58913e-11	5.7778e-09	2.85941e-05
1386874_at	29285	Rps15	ribosomal protein S15	NM_017151	Rn.3391	1.59447e-11	0.274654	0.00158674
1374265_at	---	---	---	---	---	1.60387e-11	0.83471	0.000224143
1390068_at	360610	Nfe2l1	nuclear factor, erythroid 2-like 1	NM_001108293 /// XM_006220824 /// XM_006220825 /// XM_006220826 /// XM_006220827 /// XM	Rn.167338	1.62115e-11	0.152431	3.06419e-06
1375651_at	26193	ND1	NADH dehydrogenase subunit 1	---	Rn.203176	1.63891e-11	0.47517	0.00330604
1374527_at	298381	Echdc2	enoyl CoA hydratase domain containing 2	NM_001106675 /// XM_006238507	Rn.1408	1.64187e-11	0.0127628	0.0644703
1398776_at	64701	Rpn2	ribophorin II	NM_031698 /// XM_006235379	Rn.2879	1.65108e-11	0.641264	0.000165955
1367804_at	29339	Apcs	amyloid P component, serum	NM_017170 /// XM_008769786	Rn.109007	1.67147e-11	0.767259	2.2308e-05
1376668_at	298366 /// 100910316	LOC100910316 /// Ttc39a	tetratricopeptide repeat protein 39A-like /// tetratricopeptide repeat domain 39A	NM_001134519 /// XM_003749994 /// XM_006238582 /// XM_006238584 /// XM_006238585 /// XM	Rn.24241	1.69122e-11	4.43425e-06	2.73985e-06
1390172_at	361272	Dhtkd1	dehydrogenase E1 and transketolase domain containing 1	NM_001025720	Rn.13539	1.70212e-11	0.00228655	8.09929e-05
1388612_at	289590	Ociad1	OCIA domain containing 1	NM_001013874 /// XM_006250894	Rn.98296	1.72763e-11	0.00129751	0.00135588
1372372_at	310201	Cmbl	carboxymethylenebutenolidase homolog (Pseudomonas)	NM_001008770 /// XM_006232097	Rn.64439	1.76773e-11	0.00410762	0.127589
1398758_at	79120	Arf4	ADP-ribosylation factor 4	NM_024151	Rn.35935	1.80389e-11	0.305154	0.000968169
1374555_at	289125	Acbd6	acyl-CoA binding domain containing 6	NM_001011906 /// XM_006250031 /// XM_006250032 /// XM_006250033 /// XM_006250035 /// XM	Rn.27349	1.81361e-11	0.156867	0.00176901
1380359_at	---	---	---	---	---	1.82781e-11	0.00543556	4.42134e-09
1371791_at	619346 /// 102553670	LOC102553670 /// Surf4	surfeit locus protein 4-like /// surfeit 4	NM_001033868 /// XM_006233722	Rn.107863	1.8674e-11	0.686874	0.00534857
1368600_at	64076	Slc26a1	solute carrier family 26 (anion exchanger), member 1	NM_022287	Rn.10016	1.9278e-11	0.0444214	6.33843e-06
1367619_at	291948	Pgrmc1	progesterone receptor membrane component 1	NM_021766	Rn.102356	1.95637e-11	1.3092e-05	0.00340221
1370045_at	85472	Polg	polymerase (DNA directed), gamma	NM_053528 /// XM_006229410 /// XM_008759561 /// XM_008759562	---	1.97546e-11	0.00412448	0.00386387
1368698_at	24215	Atp2b2	ATPase, Ca++ transporting, plasma membrane 2	NM_012508	Rn.90982	1.98166e-11	0.21661	2.66627e-06
1393690_at	288985	Insig2	insulin induced gene 2	NM_178091 /// XM_006249667 /// XM_006249668 /// XM_006249669	Rn.16736	1.99113e-11	0.451949	1.3586e-07
1375173_at	246120	Plbd2	phospholipase B domain containing 2	NM_139255	Rn.72896	2.00283e-11	0.063709	6.36236e-08
1388681_at	287276	Sar1b	secretion associated, Ras related GTPase 1B	NM_001009622	Rn.36748	2.01591e-11	0.000636502	4.7684e-06
1388450_at	84479	Synrg	synergin, gamma	NM_053419	---	2.08556e-11	0.0824396	4.92051e-05
1369799_at	81632	Abat	4-aminobutyrate aminotransferase	NM_031003 /// XM_006245760	Rn.10090	2.11114e-11	0.116344	0.0284317
1368888_a_at	83765	Rtn4	reticulon 4	NM_031831 /// XM_006251605 /// XM_006251606 /// XM_006251608 /// XM_006251609 /// XM_00	Rn.1348	2.26151e-11	0.00140175	0.00109873
1372075_at	362264	Srsf6	serine/arginine-rich splicing factor 6	NM_001014185	Rn.3175	2.28709e-11	0.0714421	0.014746
1383692_at	681037	Prelid2	PRELI domain containing 2	NM_001271333 /// XM_008772173 /// XM_008772174	Rn.15238	2.29007e-11	0.0783034	0.00713005
1388558_at	---	---	---	---	---	2.32863e-11	6.8058e-11	2.02098e-05
1392467_at	282636	Impa2	inositol (myo)-1(or 4)-monophosphatase 2	NM_172224 /// XM_006254856	Rn.856	2.33643e-11	0.634686	0.666557
1393933_at	300652	Sorl1	sortilin-related receptor, LDLR class A repeats-containing	NM_053519	Rn.46267	2.37788e-11	0.062835	0.172023
1388666_at	294674	Enc1	ectodermal-neural cortex 1	NM_001003401	Rn.3039	2.37966e-11	1.58943e-07	1.45364e-07
1373578_at	361970	Trim2	tripartite motif-containing 2	NM_001108552	Rn.16973	2.39542e-11	2.65605e-05	0.0156583
1374446_at	310467	Tiparp	TCDD-inducible poly(ADP-ribose) polymerase	NM_001107679 /// XM_003749294 /// XM_003753596	---	2.39694e-11	3.00698e-09	2.32689e-09
1372672_at	293504	Qprt	quinolinate phosphoribosyltransferase	NM_001009646 /// XM_006230246 /// XM_008759877 /// XM_008759878	Rn.9220	2.40574e-11	0.615732	1.25758e-06
1387132_at	25330	Lipe	lipase, hormone sensitive	NM_012859 /// XM_006228391 /// XM_006228393 /// XM_006228394 /// XM_008758895 /// XM_00	Rn.10566	2.45438e-11	0.0105616	0.362766
1374783_at	685697	Supt3h	SPT3 homolog, SAGA and STAGA complex component	XM_006226744 /// XM_006244587 /// XM_008757969 /// XM_008757970 /// XM_008757971 /// XM	---	2.46332e-11	0.0252848	0.00904943
1368355_at	25132	Myo5b	myosin Vb	NM_017083 /// XM_006254908 /// XM_008772085 /// XM_008772086	Rn.10640	2.48511e-11	0.416293	0.0236149
1398760_at	57809 /// 100359498 /// 103690996	LOC100359498 /// LOC103690996 /// Rpl35a	ribosomal protein L35a-like /// uncharacterized LOC103690996 /// ribosomal protein L35a	NM_021264 /// XM_002727895 /// XM_002727896 /// XM_003752496 /// XM_003752497 /// XR_59	Rn.156479 /// Rn.160462 /// Rn.201355 /// Rn.2812	2.49324e-11	0.0546179	0.000461168
1378960_at	---	---	---	---	---	2.52577e-11	0.191527	9.63833e-11
1368686_at	25377	Ambp	alpha-1-microglobulin/bikunin precursor	NM_012901 /// XM_008763759	Rn.18721	2.58773e-11	0.994386	0.000749024
1367618_a_at	83427	Gnb2l1	guanine nucleotide binding protein (G protein), beta polypeptide 2 like 1	NM_130734	Rn.55487	2.60746e-11	0.277171	0.0102141
1369906_s_at	246117	Mcfd2	multiple coagulation factor deficiency 2	NM_139253 /// XM_006239710 /// XM_006239711	Rn.7871	2.63376e-11	0.586825	0.000101685
1374620_at	81613	Ceacam1	carcinoembryonic antigen-related cell adhesion molecule 1 (biliary glycoprotein)	NM_001033860 /// NM_001033861 /// NM_001033862 /// NM_031755	Rn.91235	2.67747e-11	0.401227	0.000901811
1376315_at	296304	Edem2	ER degradation enhancer, mannosidase alpha-like 2	NM_001004230	Rn.18635	2.72877e-11	0.0044099	0.0131711
1387913_at	171522	Cyp2d4	cytochrome P450, family 2, subfamily d, polypeptide 4	NM_138515	Rn.26060	2.77913e-11	0.00259254	0.00287333
1371601_at	499751	Man1b1	mannosidase, alpha, class 1B, member 1	NM_001109196	Rn.86273	2.78974e-11	0.0012097	0.0191544
1368642_at	83501	Cdh2	cadherin 2	NM_031333 /// XM_006254441	Rn.23200	2.79684e-11	3.05614e-05	0.0790785
1390672_at	680110	Rprm	reprimo, TP53 dependent G2 arrest mediator candidate	NM_001044276 /// XM_008761775	Rn.45197	2.80829e-11	0.000255246	5.56514e-08
1389218_at	171129	Uggt1	UDP-glucose glycoprotein glucosyltransferase 1	NM_133596 /// XM_006244734 /// XM_006244735	---	2.80885e-11	8.77143e-05	0.0246156
1392649_at	---	---	---	---	---	2.83992e-11	5.20368e-05	0.00240004
1372479_at	84484	Slc4a4	solute carrier family 4, sodium bicarbonate cotransporter, member 4	NM_053424 /// XM_006250788 /// XM_006250789 /// XM_006250790 /// XM_006250791	Rn.8739	2.90579e-11	0.00692442	7.02237e-09
1389279_at	84509	Ran	RAN, member RAS oncogene family	NM_053439 /// XM_006249285	---	2.96273e-11	4.63086e-06	0.0120338
1371732_at	289178	Dpt	dermatopontin	NM_001105965 /// XM_006250153 /// XM_006250154 /// XM_008769624	Rn.8396	2.97215e-11	0.155517	0.00581797
1367634_at	64298	Rpl31	ribosomal protein L31	NM_022506	Rn.1101	2.98904e-11	0.0521003	0.000338996
1387988_at	29632 /// 100911154	Hsd3b6 /// LOC100911154	hydroxy-delta-5-steroid dehydrogenase, 3 beta- and steroid delta-isomerase 6 /// 3 beta	NM_017265 /// XM_003749361	Rn.109394	3.00432e-11	0.14328	1.61846e-05
1375659_at	361273	Sec61a2	Sec61 translocon alpha 2 subunit	NM_001170343 /// XM_006254257	Rn.8078	3.1125e-11	0.118719	8.58689e-05
1368896_at	81516	Smad7	SMAD family member 7	NM_030858 /// XM_006254959	Rn.29980	3.1196e-11	0.00784508	6.8988e-07
1371295_at	122772 /// 100359951 /// 100362149 /// 100362684	LOC100359951 /// LOC100362149 /// LOC100362684 /// Rps20	ribosomal protein S20-like /// ribosomal protein S20-like /// ribosomal protein S20-lik	NM_001007603 /// XM_002726647 /// XM_002727148 /// XM_002729158 /// XM_002729574 /// XM	Rn.103133	3.22889e-11	0.050815	0.000531389
1371579_at	680782	Spcs3	signal peptidase complex subunit 3	NM_001191073	---	3.23756e-11	0.00295845	0.00275067
1374150_at	---	---	---	---	---	3.2537e-11	0.261784	0.665379
1371297_at	296596	Rpl7a	ribosomal protein L7a	NM_001114391	Rn.144857	3.33977e-11	0.329315	1.89672e-05
1374142_at	312358	Prr15	proline rich 15	NM_001104527	Rn.37820	3.4858e-11	0.551867	0.000294639
1368360_at	85253	Plg	plasminogen	NM_053491	Rn.20178	3.49137e-11	0.263543	6.34162e-05
1392274_at	79429	Pdgfc	platelet derived growth factor C	NM_031317	---	3.5699e-11	0.0280399	0.0123728
1375219_a_at	83789 /// 679871	LOC679871 /// Rps2	hypothetical protein LOC679871 /// ribosomal protein S2	NM_031838 /// XR_590967	Rn.2115	3.66618e-11	0.115726	3.78156e-05
1374653_at	296623	Fam73b	family with sequence similarity 73, member B	NM_001106566 /// XM_006233781 /// XM_006233782	Rn.17259	3.67132e-11	0.287461	0.810046
1387609_at	54233	Car5a	carbonic anhydrase 5a, mitochondrial	NM_019293 /// XM_006255782	Rn.9988	3.72011e-11	1.05729e-05	0.0101081
1367937_at	252899	Miox	myo-inositol oxygenase	NM_145771 /// XM_008765674	Rn.19959	3.72404e-11	0.0694576	0.00931439
1377966_at	313615	Paqr7	progestin and adipoQ receptor family member VII	NM_001034081 /// XM_006239130 /// XM_008764145 /// XM_008764146	---	3.79404e-11	0.358341	7.86228e-07
1387259_at	83501	Cdh2	cadherin 2	NM_031333 /// XM_006254441	Rn.23200	3.81886e-11	0.00119391	0.000419703
1371109_at	313421	C8b	complement component 8, beta polypeptide	NM_001191759 /// XM_006238495	Rn.110603	3.82403e-11	0.00279368	0.127131
1388393_at	302562	Plp2	proteolipid protein 2 (colonic epithelium-enriched)	NM_207601	Rn.96974	3.84683e-11	0.63906	1.67473e-07
1368215_at	83534	Tpp1	tripeptidyl peptidase I	NM_031357	Rn.162472	3.95379e-11	0.00211631	3.49846e-05
1372046_at	316810	Gtf3c3	general transcription factor IIIC, polypeptide 3	NM_001108239 /// XM_008767114 /// XM_008767115	---	3.97243e-11	0.0362938	0.00689109
1372299_at	246060	Cdkn1c	cyclin-dependent kinase inhibitor 1C	NM_001033757 /// NM_001033758 /// NM_182735 /// XM_008760076 /// XM_008760077 /// XM_00	Rn.162507	4.1029e-11	0.0846576	4.03218e-08
1375933_at	300920	Cldn2	claudin 2	NM_001106846 /// XM_006234262	Rn.93431	4.12121e-11	0.00236781	6.68055e-05
1370425_at	259244 /// 259246 /// 102548083	LOC102548083 /// LOC259244 /// LOC259246	major urinary protein-like /// alpha-2u globulin PGCL3 /// alpha-2u globulin PGCL1	NM_147212 /// NM_147214 /// XM_006238219 /// XM_008763747 /// XM_008775992	Rn.224459	4.12304e-11	0.281022	1.57504e-05
1391570_at	307395	Ablim3	actin binding LIM protein family, member 3	NM_001191698 /// XM_008772143 /// XM_008772144 /// XM_008772145 /// XM_008772146 /// XR	Rn.39037	4.18273e-11	0.336902	5.1635e-05
1374943_at	296408	Fam210b	family with sequence similarity 210, member B	NM_001106547 /// XM_006235677	Rn.1135	4.21786e-11	0.0987107	0.000576314
1398871_at	291434	Rpl17	ribosomal protein L17	NM_201415	Rn.34429	4.23608e-11	0.10523	0.0026436
1397268_at	679784	Slc17a4	solute carrier family 17, member 4	NM_001271214 /// XM_008771657 /// XM_008771658 /// XM_008771659 /// XM_008771660	Rn.79713	4.26448e-11	0.000255894	0.000270449
1384145_at	309809	RGD1310495	similar to KIAA1919 protein	XM_006223921 /// XM_006256539	Rn.24001	4.38556e-11	1.87978e-06	0.355648
1372277_at	641315 /// 641316 /// 100270683	Aldh4a1 /// Iffo2 /// Tas1r2	aldehyde dehydrogenase 4 family, member A1 /// intermediate filament family orphan 2 //	NM_001134698 /// NM_001134703 /// NM_001271266	Rn.203318	4.39371e-11	0.3285	9.26256e-07
1389219_at	679692	Lpgat1	lysophosphatidylglycerol acyltransferase 1	NM_001109376 /// XM_008769875	---	4.48051e-11	0.00452885	0.578218
1387240_at	360420	Rdh7	retinol dehydrogenase 7	NM_133543	Rn.31786	4.48221e-11	0.949376	2.12078e-05
1371486_at	361808 /// 685273	LOC685273 /// Snrpc	similar to U1 small nuclear ribonucleoprotein C (U1 snRNP protein C) (U1C protein) (U1-	NM_001271040 /// XM_001063116 /// XM_003752304 /// XM_006256220	Rn.2786	4.49709e-11	0.128365	0.893364
1374278_at	311617	Fitm2	fat storage-inducing transmembrane protein 2	NM_001107799	Rn.107822	4.50682e-11	0.160585	0.012649
1387034_at	24616	Pah	phenylalanine hydroxylase	NM_012619 /// XM_008765215	Rn.1652	4.54774e-11	0.0172621	0.0568303
1394275_at	502348	Stard5	StAR-related lipid transfer (START) domain containing 5	NM_001192011	Rn.62294	4.59811e-11	0.225791	2.3029e-05
1367569_at	29236	Rpsa	ribosomal protein SA	NM_017138 /// XM_008766672	Rn.121972 /// Rn.161973	4.60374e-11	0.0288762	0.0390818
1381461_at	---	---	---	---	---	4.64946e-11	0.355539	5.15588e-06
1374531_at	29464	Slc6a6	solute carrier family 6 (neurotransmitter transporter), member 6	NM_017206 /// XM_006236903 /// XM_008763123	---	4.76299e-11	0.00600443	1.32536e-05
1378315_at	---	---	---	---	---	4.78502e-11	0.671494	5.9429e-05
1373291_at	58834	Dlc1	DLC1 Rho GTPase activating protein	NM_001127446	Rn.7255	4.80647e-11	0.655577	0.000303248
1382975_at	81613	Ceacam1	carcinoembryonic antigen-related cell adhesion molecule 1 (biliary glycoprotein)	NM_001033860 /// NM_001033861 /// NM_001033862 /// NM_031755	Rn.91235	4.91108e-11	0.0132364	0.00268666
1371507_at	---	---	---	---	Rn.17118	4.92888e-11	3.02856e-07	0.000304996
1375658_at	365037	Sash1	SAM and SH3 domain containing 1	XM_003748645 /// XM_003753129 /// XM_008774278	---	4.99128e-11	0.931507	0.0452907
1398778_at	29668	Psma1	proteasome subunit alpha 1	NM_017278	Rn.2668	4.99295e-11	0.0947238	8.04027e-09
1367885_at	29533	Pxmp2	peroxisomal membrane protein 2	NM_031587	Rn.10292	4.99916e-11	6.01353e-06	0.00658977
1382209_at	682445	Ccdc28b	coiled coil domain containing 28B	NM_001134689 /// XM_008764171	Rn.216577	5.00612e-11	0.257595	0.000263437
1367941_at	83474	Tfam	transcription factor A, mitochondrial	NM_031326	Rn.18266	5.03092e-11	0.488146	0.00212399
1369560_at	60666	Gpd1	glycerol-3-phosphate dehydrogenase 1 (soluble)	NM_022215 /// XM_006257376	Rn.44452	5.07349e-11	0.00290136	0.130896
1393123_at	296545	C8g	complement component 8, gamma polypeptide	NM_001106555 /// XM_006233581	Rn.17399	5.16102e-11	0.00581435	0.00168384
1378556_at	85496	Enpp1	ectonucleotide pyrophosphatase/phosphodiesterase 1	NM_053535 /// XM_006227692	---	5.16308e-11	6.51297e-05	0.00263101
1389377_at	288985	Insig2	insulin induced gene 2	NM_178091 /// XM_006249667 /// XM_006249668 /// XM_006249669	Rn.16736	5.19414e-11	0.240971	2.86852e-08
1382944_at	364755	Ero1b	endoplasmic reticulum oxidoreductase beta	NM_001191893 /// XM_006254375 /// XM_008771876	---	5.43254e-11	3.91167e-06	0.00623947
1391040_at	291787	Rbbp8	retinoblastoma binding protein 8	NM_001134417 /// XM_006254407 /// XM_006254408 /// XM_008771938 /// XM_008771939 /// XM	Rn.128724	5.47604e-11	0.0826115	0.000336073
1378027_at	288124	Pvrl3	poliovirus receptor-related 3	NM_001105883 /// XM_006248335 /// XM_006248337 /// XM_006248338 /// XM_008768723 /// XM	Rn.56373	5.57513e-11	0.431779	0.00459778
1374640_at	361992	Them4	thioesterase superfamily member 4	NM_001025017	Rn.12625	5.59921e-11	0.0201402	0.00050479
1367586_at	24533	Ldha	lactate dehydrogenase A	NM_017025 /// XM_006229232	Rn.107896	5.6272e-11	0.00123762	0.0809191
1397419_at	362359	Mpp6	membrane protein, palmitoylated 6 (MAGUK p55 subfamily member 6)	NM_001134982 /// XM_006236496 /// XM_006236497 /// XM_008762895 /// XM_008762897 /// XM	---	5.63348e-11	6.93454e-07	5.03742e-05
1384391_at	353252	Rdh10	retinol dehydrogenase 10 (all-trans)	NM_181478	---	5.70961e-11	0.789084	1.13331e-07
1382325_at	366959	Gcat	glycine C-acetyltransferase	NM_001024277	Rn.43940	5.77557e-11	2.95072e-07	5.31907e-07
1397808_at	25423	Ctsc	cathepsin C	NM_017097 /// XM_008759636 /// XM_008759637	---	5.79546e-11	0.952733	5.1395e-06
1399015_at	---	---	---	---	---	5.81885e-11	0.365945	0.000505561
1393351_at	353252	Rdh10	retinol dehydrogenase 10 (all-trans)	NM_181478	---	5.91534e-11	0.247098	0.00021068
1394956_at	---	---	---	---	---	6.11484e-11	0.0352704	0.00193419
1368211_at	29284 /// 100911847	LOC100911847 /// Rps14	40S ribosomal protein S14-like /// ribosomal protein S14	NM_022672 /// XM_003750030 /// XM_003754101	Rn.36102	6.1185e-11	0.115068	4.80119e-05
1390178_at	300965	Srprb	signal recognition particle receptor, B subunit	NM_001013252	Rn.138078	6.20021e-11	9.53778e-10	1.73493e-07
1398858_at	287984	Psmd2	proteasome 26S subunit, non-ATPase 2	NM_001031639	Rn.29909	6.54806e-11	0.252093	6.94727e-09
1387061_at	81679	Jup	junction plakoglobin	NM_031047 /// XM_006247429 /// XM_006247430	Rn.11255	6.54816e-11	0.226299	1.48736e-05
1370399_at	24307	Cyp4b1	cytochrome P450, family 4, subfamily b, polypeptide 1	NM_016999 /// XM_008763976	Rn.86651	6.70133e-11	1.31508e-09	9.13937e-06
1367787_at	81024	Ica1	islet cell autoantigen 1	NM_030844 /// XM_006236092 /// XM_006236093 /// XM_006236094 /// XM_006236095 /// XM_00	Rn.1379	6.78101e-11	0.785073	5.36561e-05
1368720_at	64206	Tdo2	tryptophan 2,3-dioxygenase	NM_022403	Rn.1029	6.82873e-11	0.0381264	7.47692e-08
1383359_at	360761	Lnx2	ligand of numb-protein X 2	NM_001108329 /// XM_006248835 /// XM_008768976	Rn.162084	6.92089e-11	3.74973e-06	6.1013e-06
1383468_at	---	---	---	---	---	7.03554e-11	0.766652	5.72917e-11
1398917_at	297755	Rpl7	ribosomal protein L7	NM_001100534	Rn.129121 /// Rn.8562	7.04232e-11	0.365468	0.000379003
1390131_at	303306	Srr	serine racemase	NM_198757 /// XM_008768010 /// XM_008768011 /// XM_008768012 /// XM_008768013 /// XM_00	---	7.07697e-11	0.528516	5.3806e-06
1371642_at	303831	Eif4a2	eukaryotic translation initiation factor 4A2	NM_001008335 /// XM_006248534 /// XM_006248535 /// XR_358387 /// XR_358388	Rn.143972	7.16332e-11	0.984077	2.68755e-05
1392580_at	---	---	---	---	---	7.2162e-11	0.248846	0.0067329
1388989_at	361923	Rpl22l1	ribosomal protein L22 like 1	NM_001108548	Rn.112006 /// Rn.14868	7.27415e-11	0.0524851	2.74679e-08
1387209_at	89868	Sec16b	SEC16 homolog B, endoplasmic reticulum export factor	NM_053571 /// XM_008769682 /// XM_008769683 /// XM_008769684 /// XM_008769685 /// XM_00	Rn.21873	7.40047e-11	0.0241991	0.000131114
1376149_at	---	---	---	---	Rn.17059	7.44945e-11	3.03752e-06	0.000144789
1370902_at	286921 /// 296972	Akr1b10 /// Akr1b8	aldo-keto reductase family 1, member B10 (aldose reductase) /// aldo-keto reductase fam	NM_001013084 /// NM_173136	---	7.45308e-11	0.133417	8.01318e-08
1379868_at	310644	Pbxip1	pre-B-cell leukemia homeobox interacting protein 1	NM_001100976 /// XM_006232668 /// XM_006232669 /// XM_008761174 /// XM_008761175	Rn.21294	7.54775e-11	0.0205337	0.213235
1373379_at	363520	Irak1	interleukin-1 receptor-associated kinase 1	NM_001127555 /// XM_006229598	Rn.22238	7.54865e-11	3.80937e-06	4.10259e-07
1374652_at	312574	Lrig1	leucine-rich repeats and immunoglobulin-like domains 1	XM_001076882 /// XM_008763142 /// XM_008775797 /// XM_232237	Rn.168683	7.58368e-11	0.0460864	0.000288077
1396339_at	500266	Fam19a1	family with sequence similarity 19 (chemokine (C-C motif)-like), member A1	XR_592225	---	7.60321e-11	0.044264	3.40499e-10
1368265_at	171380	Cyp2t1	cytochrome P450, family 2, subfamily t, polypeptide 1	NM_134369 /// XM_006228558	Rn.144661	7.64866e-11	9.36769e-07	4.36886e-05
1368365_at	65183	Aldh3a2	aldehyde dehydrogenase 3 family, member A2	NM_031731 /// XM_006246529	Rn.9113	7.6547e-11	0.62822	9.2763e-05
1398789_at	81770 /// 100360781	LOC100360781 /// Rpl37	ribosomal protein L37-like /// ribosomal protein L37	NM_031106 /// XR_594816 /// XR_599694	Rn.129486 /// Rn.65053	7.67796e-11	0.315013	0.00562754
1382423_at	---	---	---	---	---	7.73882e-11	0.00953561	2.33158e-05
1370259_a_at	56813	Pth1r	parathyroid hormone 1 receptor	NM_020073 /// XM_006243998 /// XM_006243999 /// XM_006244000 /// XM_006244002 /// XM_00	Rn.48025	7.7779e-11	0.0213585	1.34197e-08
1371514_at	361577	Kdelr1	KDEL (Lys-Asp-Glu-Leu) endoplasmic reticulum protein retention receptor 1	NM_001017385	Rn.1819	7.78265e-11	0.00162263	0.00108291
1367766_at	83782	Nme2	NME/NM23 nucleoside diphosphate kinase 2	NM_031833	Rn.927	7.80512e-11	0.0311363	0.000193771
1387887_at	65043	Rpl14	ribosomal protein L14	NM_022949	Rn.108039	8.1227e-11	0.572639	0.00356854
1367784_a_at	24854	Clu	clusterin	NM_053021 /// XM_006252094	Rn.1780	8.13128e-11	0.509347	1.09191e-07
1393316_at	687266	Fpgs	folylpolyglutamate synthase	NM_001146125	Rn.216473	8.21091e-11	0.0196924	0.000142401
1390326_at	305843	Ang	angiogenin, ribonuclease, RNase A family, 5	NM_001006992 /// XM_006251874	Rn.217453 /// Rn.229512	8.40879e-11	0.00609937	1.65221e-05
1367620_at	114630	Atp5g3	ATP synthase, H+ transporting, mitochondrial Fo complex, subunit C3 (subunit 9)	NM_053756 /// XM_006224495 /// XM_006224496 /// XM_006234393 /// XM_006234394	Rn.2180	8.52485e-11	0.0103202	0.0818449
1367820_at	114087	Banf1	barrier to autointegration factor 1	NM_053631 /// XM_006230630 /// XM_006230631 /// XM_006230632	Rn.19921	8.70689e-11	0.501931	0.0372608
1375903_a_at	690262	Yaf2	YY1 associated factor 2	NM_001134871	Rn.7352	8.77191e-11	0.367518	7.63896e-05
1371062_at	291133	Aldh5a1	aldehyde dehydrogenase 5 family, member A1	NM_022851 /// XR_596769	Rn.10070	8.8017e-11	0.58426	0.00241965
1371440_at	24223	B2m	beta-2 microglobulin	NM_012512	Rn.1868	8.89498e-11	0.0278284	1.324e-05
1383999_at	311401	Sppl2a	signal peptide peptidase-like 2A	NM_001107770 /// XM_006234920	---	9.08361e-11	0.0115417	0.00078463
1388107_at	246255	Ppp2r2d	protein phosphatase 2, regulatory subunit B, delta	NM_144746	Rn.116122	9.13479e-11	0.00477693	0.000239456
1387118_at	25642	Cyp3a23/3a1	cytochrome P450, family 3, subfamily a, polypeptide 23/polypeptide 1	NM_013105	Rn.91120	9.17553e-11	0.0459726	1.84397e-07
1371299_at	140654	Rps3	ribosomal protein S3	NM_001009239	Rn.127805	9.19908e-11	0.332726	0.000398559
1379411_at	100911353	LOC100911353	uncharacterized LOC100911353	XM_008759425 /// XM_008759426 /// XM_008759427	---	9.31174e-11	0.226071	1.86401e-07
1388861_at	316916	Clptm1l	CLPTM1-like	NM_001108240 /// XM_006227791	Rn.101957	9.39173e-11	0.832617	0.124307
1368187_at	113955	Gpnmb	glycoprotein (transmembrane) nmb	NM_133298	Rn.13778	9.76676e-11	0.00780691	5.32702e-08
1368592_at	24493	Il1a	interleukin 1 alpha	NM_017019	Rn.12300	9.80352e-11	0.00174122	2.10121e-10
1377847_at	---	---	---	---	Rn.21429	9.9681e-11	7.13907e-07	4.96745e-05
1370109_s_at	171361 /// 100360413 /// 100911991 /// 103690265 /// 103691939	Eef1a1 /// LOC100360413 /// LOC100911991 /// LOC103690265 /// LOC103691939	eukaryotic translation elongation factor 1 alpha 1 /// eukaryotic translation elongatio	NM_175838 /// XR_591795 /// XR_597813 /// XR_597814 /// XR_598966	Rn.144660	1.0086e-10	0.0128492	0.000117118
1369966_a_at	81776 /// 100363469	LOC100363469 /// Rps24	ribosomal protein S24-like /// ribosomal protein S24	NM_031112 /// XM_006252530 /// XM_006252531 /// XM_006252532 /// XM_006252533 /// XR_59	Rn.979	1.012e-10	0.328215	7.40481e-05
1370167_at	25615	Sdc2	syndecan 2	NM_013082 /// XM_006241518	Rn.11127	1.01596e-10	0.0315203	0.000478874
1368650_at	81813	Klf10	Kruppel-like factor 10	NM_031135	Rn.2398	1.01767e-10	0.0010672	0.00528162
1373499_at	81714	Gas5	growth arrest specific 5	NR_002704	Rn.14733	1.01996e-10	0.345975	5.62536e-07
1367837_at	29671	Psma4	proteasome subunit alpha 4	NM_017281	Rn.11076	1.02088e-10	0.649214	0.000176686
1371337_at	298762	Cox7a2l	cytochrome c oxidase subunit VIIa polypeptide 2 like	NM_001106704 /// XM_006239680	Rn.3907	1.06068e-10	0.000776085	1.56724e-05
1386266_at	---	---	---	---	---	1.06527e-10	0.971106	9.36561e-05
1388297_at	293725	Eef1g	eukaryotic translation elongation factor 1 gamma	NM_001004223	Rn.43300	1.06532e-10	0.139321	0.00011797
1372987_at	100361294	Tyk2	tyrosine kinase 2	NM_001257347 /// XM_006242585 /// XM_006242586 /// XR_593758 /// XR_593759	Rn.38688	1.0677e-10	0.00130598	0.000524857
1398872_at	161477 /// 683961 /// 684988	LOC683961 /// LOC684988 /// Rps13	similar to ribosomal protein S13 /// similar to ribosomal protein S13 /// ribosomal pro	NM_130432 /// XM_001053043 /// XM_001068232 /// XM_003749925 /// XM_003753689	Rn.103229 /// Rn.198625	1.07408e-10	0.0147961	0.048556
1395421_at	315759	Igdcc3	immunoglobulin superfamily, DCC subclass, member 3	NM_001108160 /// XM_003750528 /// XM_003754419 /// XM_006226447 /// XM_006243296	---	1.10298e-10	0.150946	0.631271
1371301_at	29257 /// 100360449 /// 100364457	LOC100360449 /// LOC100364457 /// Rpl9	ribosomal protein L9-like /// ribosomal protein L9-like /// ribosomal protein L9	NM_001007598 /// XM_002725532 /// XM_002729147 /// XM_003748774 /// XM_003753687	Rn.201359	1.1058e-10	0.434547	0.000873048
1368691_at	29628	Gria3	glutamate receptor, ionotropic, AMPA 3	NM_001112742 /// NM_032990 /// XM_006257496 /// XM_006257498 /// XM_006257499 /// XM_00	Rn.74049	1.10741e-10	0.664546	1.08116e-08
1384841_at	25423	Ctsc	cathepsin C	NM_017097 /// XM_008759636 /// XM_008759637	---	1.13036e-10	0.375828	1.93886e-05
1399158_a_at	25498 /// 300303 /// 100363637	LOC100363637 /// LOC300303 /// Npm1	nucleophosmin 1-like /// similar to Nucleophosmin (NPM) (Nucleolar phosphoprotein B23)	NM_012992 /// XM_008758541 /// XM_008767546 /// XR_085858 /// XR_146028	Rn.196293 /// Rn.54537	1.1474e-10	0.163121	0.00461987
1390800_a_at	363425	Cav2	caveolin 2	NM_131914	Rn.81070	1.14741e-10	0.0152527	0.00649113
1367590_at	84509	Ran	RAN, member RAS oncogene family	NM_053439 /// XM_006249285	Rn.107698	1.15051e-10	5.90751e-07	0.163402
1383502_at	315969	Topbp1	topoisomerase (DNA) II binding protein 1	XM_001072207 /// XM_006226542 /// XM_006243684 /// XM_008757855 /// XM_008757856 /// XM	---	1.1581e-10	0.243487	0.000555401
1369225_at	25087	Kng2	kininogen 2	NM_001102418 /// NM_012741	Rn.44576	1.16724e-10	0.37517	0.00842828
1393626_at	300652	Sorl1	sortilin-related receptor, LDLR class A repeats-containing	NM_053519	Rn.46267	1.17551e-10	0.524244	0.0261416
1377064_at	116663	Dusp6	dual specificity phosphatase 6	NM_053883	Rn.4313	1.18029e-10	0.000102864	0.000193112
1385407_at	310467	Tiparp	TCDD-inducible poly(ADP-ribose) polymerase	NM_001107679 /// XM_003749294 /// XM_003753596	---	1.21232e-10	2.87995e-09	4.61035e-07
1374060_at	---	---	---	---	Rn.28354	1.22923e-10	0.0654529	0.000274144
1375652_at	81784	Ssr3	signal sequence receptor, gamma	NM_031120	Rn.3264	1.2355e-10	0.0223582	0.000200286
1377890_at	689574	LOC689574	hypothetical protein LOC689574	NM_001195503 /// NM_001195504	Rn.41920	1.25678e-10	4.21075e-07	2.11937e-06
1370213_at	29206 /// 500538	Ybx1 /// Ybx1-ps3	Y box binding protein 1 /// Y box protein 1 related, pseudogene 3	NM_031563 /// NR_038098 /// XM_008764058 /// XM_008764059	Rn.110976 /// Rn.194909	1.27578e-10	0.00550955	0.0229625
1384044_at	680229	Sgcb	sarcoglycan, beta	NM_001191068	Rn.98258	1.292e-10	0.954899	0.0390537
1393799_at	60630	Unc5b	unc-5 netrin receptor B	NM_022207 /// XM_006256423	---	1.30133e-10	0.865987	0.000187406
1367717_at	94266 /// 100909755	LOC100909755 /// Rps27	40S ribosomal protein S27-like /// ribosomal protein S27	NM_053597 /// XM_003752351	Rn.144623 /// Rn.153914	1.30374e-10	0.310748	0.122816
1389024_at	498353	Scfd2	sec1 family domain containing 2	NM_001017499	Rn.3326	1.3059e-10	0.000369233	0.000157311
1394597_at	305816	Ddhd1	DDHD domain containing 1	NM_001033066 /// XM_006251769 /// XM_006251770 /// XM_006251771 /// XM_006251772 /// XM	Rn.163271	1.3093e-10	0.526855	0.00825794
1380110_at	24514	Jak2	Janus kinase 2	NM_031514	---	1.31225e-10	0.995048	3.80744e-08
1368890_at	84470	Gnpat	glyceronephosphate O-acyltransferase	NM_053410	Rn.1739	1.3176e-10	0.672668	0.0698369
1374778_at	25423	Ctsc	cathepsin C	NM_017097 /// XM_008759636 /// XM_008759637	Rn.203177	1.31789e-10	0.329048	1.65133e-05
1387925_at	25612	Asns	asparagine synthetase (glutamine-hydrolyzing)	NM_013079 /// XM_006236089	Rn.11172	1.32545e-10	0.483082	2.53479e-06
1383469_at	266603	Aldh1a3	aldehyde dehydrogenase 1 family, member A3	NM_153300	Rn.8297	1.32855e-10	0.676703	0.000401324
1387981_at	170816	Olr59	olfactory receptor 59	NM_173293 /// XM_008759669 /// XM_008759670 /// XM_008759671	Rn.12541	1.37448e-10	0.00975777	8.8867e-06
1391397_at	684055	Urad	ureidoimidazoline (2-oxo-4-hydroxy-4-carboxy-5-) decarboxylase	XM_001068703 /// XM_003751121	Rn.20783	1.3961e-10	0.0747575	0.000786333
1377642_at	363425	Cav2	caveolin 2	NM_131914	Rn.81070	1.40037e-10	0.0539529	0.0180784
1374540_at	311742	Cdca7	cell division cycle associated 7	NM_001025693	Rn.161800	1.41332e-10	0.592329	0.00247103
1371368_at	80843	Sec61a1	Sec61 translocon alpha 1 subunit	NM_199256	Rn.47029	1.42354e-10	0.159946	0.0889296
1370547_at	252922	Pzp	pregnancy-zone protein	NM_145779 /// XM_008763310	Rn.11295	1.4303e-10	0.684334	0.000308178
1387883_a_at	81814 /// 103692338	LOC103692338 /// Tmsb4x	putative thymosin beta-4-like protein 6 /// thymosin beta 4, X-linked	NM_031136 /// XM_008763656 /// XM_008775937	Rn.230178 /// Rn.2605	1.45067e-10	3.16099e-05	2.93323e-07
1393421_at	282634	Pxmp4	peroxisomal membrane protein 4	NM_172223	Rn.7752	1.49166e-10	0.39015	0.000240071
1389498_at	365571	Tysnd1	trypsin domain containing 1	NM_001108932	Rn.20699	1.49878e-10	8.17012e-05	0.0163892
1384925_at	---	---	---	---	Rn.204060	1.50205e-10	0.068784	0.00794692
1369930_at	29673	Psma6	proteasome subunit alpha 6	NM_017283 /// XM_006240098	Rn.107278	1.50432e-10	0.00926932	3.22508e-07
1383288_at	314856	Mdm2	MDM2 proto-oncogene, E3 ubiquitin protein ligase	NM_001108099 /// XM_006241382 /// XM_006241383 /// XM_008765396 /// XM_008765397 /// XM	Rn.91829	1.50583e-10	4.50958e-05	2.11053e-10
1391730_at	102550606	LOC102550606	serine/arginine repetitive matrix protein 1-like	XM_008765884	---	1.50593e-10	0.0180191	5.76922e-07
1371539_at	287273 /// 103690013	LOC103690013 /// Nhp2	H/ACA ribonucleoprotein complex subunit 2 /// NHP2 ribonucleoprotein	NM_001105779 /// XM_003750818 /// XM_006246240	Rn.4216	1.51184e-10	0.0319824	0.113326
1384548_at	28298	Rpl32	ribosomal protein L32	NM_013226	Rn.110966	1.51442e-10	0.273825	0.0425394
1379710_at	498576	Il17rd	interleukin 17 receptor D	NM_001191937 /// XM_006252636	---	1.52619e-10	0.679805	4.83555e-09
1370178_at	116600	Cacnb2	calcium channel, voltage-dependent, beta 2 subunit	NM_053851 /// XM_006254298 /// XM_006254300 /// XM_006254301 /// XM_006254303 /// XM_00	Rn.10739	1.52806e-10	0.0741359	5.57215e-07
1376047_at	294103	Papss2	3'-phosphoadenosine 5'-phosphosulfate synthase 2	NM_001106375 /// XM_006231274	Rn.164424	1.5384e-10	1.36076e-06	0.00368799
1396049_x_at	300079	Rpl3	ribosomal protein L3	NM_198753	Rn.107726	1.5543e-10	0.862103	4.21065e-07
1383891_a_at	360488	Flywch1	FLYWCH-type zinc finger 1	XM_001056224 /// XM_006220586 /// XM_006220587 /// XM_006245882 /// XM_006245883 /// XM	---	1.56041e-10	0.42784	0.00531379
1385793_at	---	---	---	---	Rn.204066	1.56328e-10	0.0226386	0.00410426
1371237_a_at	24567 /// 24856	Mt1a /// Ttr	metallothionein 1a /// transthyretin	NM_012681 /// NM_138826 /// XM_006254457	Rn.1404 /// Rn.54397	1.62566e-10	0.000885256	3.68978e-12
1393439_a_at	114506	Ankh	ANKH inorganic pyrophosphate transport regulator	NM_053714	Rn.211841	1.65499e-10	0.725669	0.0090974
1374791_at	100362940	Snx21	sorting nexin family member 21	XM_008762558 /// XM_008775625	---	1.70152e-10	0.185169	0.0943523
1367610_at	81767	Rpl19	ribosomal protein L19	NM_031103	Rn.3384	1.70235e-10	0.0100125	0.000365998
1388223_at	286924	Gnat3	guanine nucleotide binding protein, alpha transducing 3	NM_173139	Rn.10456	1.7418e-10	0.0678895	0.0887825
1393403_at	502970	Angptl3	angiopoietin-like 3	NM_001025065 /// XM_006238440	Rn.11755	1.75877e-10	0.030276	0.00992567
1398350_at	---	---	---	---	---	1.76471e-10	0.0490094	1.40745e-05
1370240_x_at	25632 /// 360504	Hba1 /// Hba2	hemoglobin, alpha 1 /// hemoglobin, alpha 2	NM_001007722 /// NM_013096	Rn.107334 /// Rn.203003	1.79107e-10	1.47771e-07	1.58231e-18
1371481_at	364838	Reep5	receptor accessory protein 5	NM_001108888	Rn.40477	1.79392e-10	0.211258	1.242e-06
1379226_at	298543	Aim1l	absent in melanoma 1-like	XM_001066449 /// XM_008764189	---	1.84307e-10	0.00195506	0.00204458
1371803_at	282838	Gm2a	GM2 ganglioside activator	NM_172335	Rn.98783	1.84887e-10	0.616179	0.00380967
1383075_at	58919	Ccnd1	cyclin D1	NM_171992 /// XM_008760168	Rn.22279	1.85542e-10	0.239167	0.000196768
1389391_at	362883	Slc35e3	solute carrier family 35, member E3	NM_001134687	Rn.228983	1.86138e-10	0.0150287	0.0087094
1371384_at	294680	Btf3	basic transcription factor 3	NM_001008309 /// XM_006231835	Rn.1858	1.91556e-10	0.143363	0.096737
1372124_at	300253	Eif4b	eukaryotic translation initiation factor 4B	NM_001008324	Rn.95954	1.97166e-10	3.15941e-05	2.07159e-06
1371344_at	293418	Rpl27a	ribosomal protein L27a	NM_001106290	Rn.2722	2.03958e-10	0.00511526	0.0437991
1383111_at	---	---	---	---	---	2.04326e-10	0.695176	0.000598562
1398885_at	29282 /// 367265	RGD1561618 /// Rpl23	hypothetical gene supported by X58200 /// ribosomal protein L23	NM_001007599 /// XM_008758028 /// XM_008767150	Rn.103172	2.06726e-10	0.184077	0.000767871
1388370_at	289500	Ccni	cyclin I	NM_001105998 /// XM_006250715	Rn.6670	2.08611e-10	0.00551157	0.0172977
1398762_at	83841	Sdcbp	syndecan binding protein	NM_031986	Rn.4309	2.12801e-10	4.62086e-06	3.93873e-06
1394020_at	---	---	---	---	---	2.14075e-10	2.7003e-10	0.0107779
1368379_at	117106	Scarb2	scavenger receptor class B, member 2	NM_054001	Rn.3957	2.16452e-10	0.00603414	0.0072046
1370239_at	25632 /// 360504	Hba1 /// Hba2	hemoglobin, alpha 1 /// hemoglobin, alpha 2	NM_001007722 /// NM_013096	Rn.107334 /// Rn.203003	2.18545e-10	2.16862e-07	3.13082e-18
1374593_at	29340	Prkce	protein kinase C, epsilon	NM_017171	Rn.215207	2.19965e-10	0.714076	0.0140107
1369972_at	360818	Fbxo21	F-box protein 21	NM_001108338	Rn.137498	2.21278e-10	0.00119218	0.000959
1388981_at	503165	Arfgap3	ADP-ribosylation factor GTPase activating protein 3	NM_001044273	Rn.161999	2.21937e-10	0.0324558	0.000329666
1369558_at	64549	Inhbc	inhibin beta C	NM_022614	Rn.48697	2.23955e-10	0.142659	6.58492e-05
1387024_at	116663	Dusp6	dual specificity phosphatase 6	NM_053883	Rn.4313	2.25055e-10	5.2688e-06	0.000123486
1387328_at	29277	Cyp2c11	cytochrome P450, subfamily 2, polypeptide 11	NM_019184 /// XM_008760364	Rn.10870	2.2598e-10	0.514257	0.00238086
1371253_at	300726	Etfa	electron-transfer-flavoprotein, alpha polypeptide	NM_001009668	Rn.32496	2.26229e-10	0.423244	0.152542
1369259_at	25430	Dio1	deiodinase, iodothyronine, type I	NM_021653	Rn.87549	2.27231e-10	0.142564	0.000189976
1367796_at	81519	Mgat1	mannosyl (alpha-1,3-)-glycoprotein beta-1,2-N-acetylglucosaminyltransferase	NM_030861 /// XM_006246182 /// XM_006246183 /// XM_006246184 /// XM_006246185 /// XM_00	Rn.2712	2.29602e-10	0.210905	0.000326354
1393508_at	85431	Nox4	NADPH oxidase 4	NM_053524 /// XM_008759640 /// XM_008759641 /// XM_008759642 /// XM_008759643	---	2.30839e-10	5.0297e-06	3.79661e-05
1389973_a_at	619346 /// 102553670	LOC102553670 /// Surf4	surfeit locus protein 4-like /// surfeit 4	NM_001033868 /// XM_006233722	Rn.107863	2.30977e-10	0.887755	0.0164144
1369291_at	24180	Agtr1a	angiotensin II receptor, type 1a	NM_030985 /// XM_006253882 /// XM_008771593 /// XM_008771594	Rn.9814	2.31832e-10	0.747833	6.02269e-06
1388831_at	116501	Slc9a3r2	solute carrier family 9, subfamily A (NHE3, cation proton antiporter 3), member 3 regul	NM_053811 /// XM_006245893	Rn.39351	2.32196e-10	0.0215052	3.87662e-05
1372599_at	295037	Mgst2	microsomal glutathione S-transferase 2	NM_001106430	Rn.7854	2.33324e-10	3.35424e-07	3.35416e-05
1387765_at	24548	Mbl1	mannose-binding lectin (protein A) 1	NM_012599	Rn.10273	2.3563e-10	0.861437	0.727691
1368507_at	29670 /// 408248 /// 100361067	LOC100361067 /// Psma3 /// Psma3l	proteasome subunit alpha type-3-like /// proteasome subunit alpha 3 /// proteasome subu	NM_001004094 /// NM_017280 /// XR_594823 /// XR_599795	Rn.129822 /// Rn.3997	2.37081e-10	1.33914e-06	0.000187752
1397266_at	313994	Klf11	Kruppel-like factor 11	NM_001037354 /// XM_006239984 /// XR_354724	---	2.41161e-10	0.056878	0.0898015
1372408_at	293455	Gga2	golgi associated, gamma adaptin ear containing, ARF binding protein 2	NM_001100519	Rn.18248	2.47058e-10	4.52255e-07	0.00245529
1381872_at	289233	Pex19	peroxisomal biogenesis factor 19	NM_001107375 /// NM_001134777 /// XR_595549 /// XR_595550	---	2.47473e-10	0.40695	0.03924
1367573_at	29304 /// 100911372	LOC100911372 /// Rps6	40S ribosomal protein S6-like /// ribosomal protein S6	NM_017160 /// XM_003749971	Rn.34341	2.47839e-10	0.0410523	0.000343354
1389964_at	293453	Ndufab1	NADH dehydrogenase (ubiquinone) 1, alpha/beta subcomplex, 1	NM_001106294 /// XM_006230188	Rn.1318	2.48185e-10	0.824382	0.000895782
1388715_at	297113	Gars	glycyl-tRNA synthetase	NM_001271139	Rn.3338	2.50298e-10	0.39996	0.000927881
1370157_at	64672	Pln	phospholamban	NM_022707	Rn.9740	2.51159e-10	1.94708e-05	4.04943e-08
1371302_at	502663	Serf2	small EDRK-rich factor 2	NM_001098782 /// XM_006234861	Rn.109370	2.51192e-10	0.959994	0.0451468
1384708_at	140665	Rab3d	RAB3D, member RAS oncogene family	NM_080580 /// XM_006242593 /// XM_006242594	---	2.52963e-10	0.380457	0.00572073
1383640_at	309051	Pign	phosphatidylinositol glycan anchor biosynthesis, class N	NM_001100584 /// XM_008769468 /// XM_008769469 /// XM_008769470 /// XM_008769471 /// XM	---	2.5377e-10	0.000722728	0.00178811
1370676_at	498241	RGD1564614	similar to complement factor H-related protein	NM_001134792 /// XM_006249945 /// XM_006249946 /// XM_008769568 /// XM_008769569	Rn.225202	2.56143e-10	0.775531	0.0374871
1372257_at	117548	Kif1b	kinesin family member 1B	NM_057200 /// XM_008764204 /// XM_008764205	---	2.63098e-10	1.04741e-05	0.0125563
1385480_at	100359529	Immp2l	inner mitochondrial membrane peptidase subunit 2	XM_002726737 /// XM_002729645 /// XM_006225757 /// XM_006225758 /// XM_006240059 /// XM	---	2.6471e-10	3.8825e-05	7.34915e-07
1388380_at	300111	Samm50	SAMM50 sorting and assembly machinery component	NM_001004241	Rn.12611	2.66061e-10	0.852619	0.0515013
1394392_at	311617	Fitm2	fat storage-inducing transmembrane protein 2	NM_001107799	Rn.107822	2.6765e-10	0.0462875	0.0208453
1393317_at	500288	Thumpd3	THUMP domain containing 3	NM_001170546 /// NM_001170547 /// NM_001170548 /// XM_006237049 /// XM_006237050	Rn.203804	2.69128e-10	0.626196	0.292264
1383817_at	102552343	LOC102552343	uncharacterized LOC102552343	XR_340466 /// XR_359750	---	2.72638e-10	0.00185184	0.00952514
1387896_at	25541	Scp2	sterol carrier protein 2	NM_138508	Rn.31887	2.74453e-10	0.375303	0.000615073
1371572_at	54226	App	amyloid beta (A4) precursor protein	NM_019288 /// XM_006248008 /// XM_006248009 /// XM_006248010 /// XM_006248011 /// XM_00	Rn.2104	2.78083e-10	0.3406	4.0239e-08
1387084_at	25253	Dpp4	dipeptidylpeptidase 4	NM_012789 /// XM_008761879	Rn.91364	2.782e-10	8.95272e-06	0.000668007
1374178_at	117050	Arl5a	ADP-ribosylation factor-like 5A	NM_053979 /// XM_008761696	---	2.79295e-10	0.85681	0.0414823
1368490_at	60350	Cd14	CD14 molecule	NM_021744 /// XM_006254603	Rn.42942	2.803e-10	3.06848e-08	1.8355e-05
1369980_s_at	116504	Mprip	myosin phosphatase Rho interacting protein	NM_001034022 /// NM_053814 /// XM_006246422 /// XM_006246423 /// XM_006246424 /// XM_00	Rn.2641	2.81017e-10	0.452693	0.000200009
1397363_at	288124	Pvrl3	poliovirus receptor-related 3	NM_001105883 /// XM_006248335 /// XM_006248337 /// XM_006248338 /// XM_008768723 /// XM	---	2.81561e-10	0.720124	0.00179635
1387186_at	84589	Rab9a	RAB9A, member RAS oncogene family	NM_053458	Rn.35289	2.8238e-10	0.0127955	0.000615106
1368296_at	140860	Slco2b1	solute carrier organic anion transporter family, member 2b1	NM_080786 /// XM_006229721 /// XM_006229722 /// XM_006229723 /// XM_006229724 /// XM_00	Rn.44538	2.84264e-10	0.000180327	0.000234833
1371869_at	29674	Psma7	proteasome subunit alpha 7	NM_001008217	Rn.105784	2.85613e-10	0.0514485	1.92606e-06
1373217_at	305556	Ehbp1	EH domain binding protein 1	NM_001305130 /// XM_001056760 /// XM_006221860 /// XM_006221861 /// XM_006221862 /// XM	---	2.85688e-10	0.501756	2.68837e-05
1390851_at	---	---	---	---	---	2.87326e-10	0.0433159	0.000202953
1389757_at	304500	Acad10	acyl-CoA dehydrogenase family, member 10	NM_001134537 /// XM_006249386	Rn.13452	2.88875e-10	0.000193813	0.45842
1386910_a_at	79116	Apex1	APEX nuclease (multifunctional DNA repair enzyme) 1	NM_024148 /// XM_006251913	Rn.5949	2.94996e-10	0.0238187	0.0716801
1387798_a_at	54243	Cr1l	complement component (3b/4b) receptor 1-like	NM_001005265 /// NM_001005330 /// NM_019301	Rn.5825	2.95762e-10	0.102404	2.02337e-06
1385585_at	690286	Hlf	hepatic leukemia factor	XM_001073964 /// XM_003752366 /// XM_006220780 /// XM_006247136	---	3.01944e-10	5.94422e-06	0.00184116
1387023_at	24424 /// 81869	Gstm2 /// Gstm7	glutathione S-transferase mu 2 /// glutathione S-transferase, mu 7	NM_031154 /// NM_177426	Rn.6036	3.03875e-10	0.0054563	8.61469e-05
1378581_at	689909	Ccdc62	coiled-coil domain containing 62	NM_001134766 /// XM_006249355 /// XM_006249356 /// XM_006249357 /// XM_006249358 /// XM	Rn.208219	3.05513e-10	0.713731	0.282516
1370888_at	252934	Cox5a	cytochrome c oxidase, subunit Va	NM_145783	Rn.11077	3.06456e-10	0.000984105	0.499377
1380884_at	60586	Clcn4	chloride channel, voltage-sensitive 4	NM_022198 /// XM_006256828	---	3.0858e-10	0.752812	3.1883e-06
1371530_at	25626	Krt8	keratin 8, type II	NM_199370	Rn.11083	3.19289e-10	0.0508061	0.00354698
1371936_at	287436	Eif4a1	eukaryotic translation initiation factor 4A1	NM_199372 /// XM_006246624	Rn.91523	3.19468e-10	3.85755e-07	0.00228612
1380334_at	305340	Rbm47	RNA binding motif protein 47	NM_001005882 /// XM_006250949 /// XM_006250950 /// XM_006250951 /// XM_006250952 /// XM	Rn.38803	3.2348e-10	0.0530885	0.0660842
1384458_at	680702 /// 103690346	LOC103690346 /// Ripply1	protein ripply1-like /// ripply transcriptional repressor 1	XM_008773499 /// XM_008775517	---	3.24289e-10	0.498772	2.93603e-06
1385709_x_at	---	---	---	---	Rn.81030	3.28786e-10	0.586297	0.0043071
1368488_at	114519	Nfil3	nuclear factor, interleukin 3 regulated	NM_053727 /// XM_006253667 /// XM_006253668 /// XM_006253669 /// XM_006253670	Rn.54147	3.2923e-10	6.96921e-05	0.00108812
1380024_at	50658	Mapk9	mitogen-activated protein kinase 9	NM_001270544 /// NM_001270545 /// NM_017322 /// XM_006246317 /// XM_006246318	Rn.9910	3.32152e-10	0.198082	1.52149e-05
1385365_at	313610	Extl1	exostosin-like glycosyltransferase 1	NM_001107985	Rn.50146	3.34813e-10	0.000141282	0.01677
1373908_at	---	---	---	---	---	3.40323e-10	0.450999	0.00067719
1372344_at	293408	Hbs1l	HBS1-like translational GTPase	NM_001011934	Rn.98198	3.42476e-10	0.836509	0.107524
1372292_at	---	---	---	---	---	3.42561e-10	0.00633386	0.0356698
1379493_at	---	---	---	---	---	3.43187e-10	0.368069	0.00362211
1387900_at	192260	Cdipt	CDP-diacylglycerol--inositol 3-phosphatidyltransferase	NM_138899 /// XM_006230208	Rn.10598	3.43543e-10	0.53171	0.000510781
1382043_at	361689	Unc93b1	unc-93 homolog B1 (C. elegans)	NM_001108513 /// XM_006230833	Rn.204473	3.52087e-10	5.73514e-06	1.19844e-10
1368280_at	25423	Ctsc	cathepsin C	NM_017097 /// XM_008759636 /// XM_008759637	Rn.203177	3.53164e-10	0.0926664	4.02679e-05
1387911_at	25533	Rabggtb	Rab geranylgeranyltransferase, beta subunit	NM_138708	Rn.107818	3.54149e-10	0.000139628	0.0874451
1370464_at	24646 /// 24891 /// 170913	Abcb1a /// Abcb1b /// Abcb4	ATP-binding cassette, sub-family B (MDR/TAP), member 1A /// ATP-binding cassette, subfa	NM_012623 /// NM_012690 /// NM_133401 /// XM_006235994 /// XM_006235999 /// XM_00623600	Rn.154810	3.62831e-10	0.590298	0.0813656
1391323_at	24825	Tf	transferrin	NM_001013110	Rn.91296	3.66001e-10	0.350152	0.0608211
1374953_at	500420	Tstd3	thiosulfate sulfurtransferase (rhodanese)-like domain containing 3	XM_001058924 /// XM_575783	Rn.9543	3.66216e-10	1.37999e-05	0.00017865
1383960_at	311203	Pex16	peroxisomal biogenesis factor 16	NM_001012088 /// XM_006234567 /// XR_591578	Rn.98695	3.66239e-10	0.0684732	9.64686e-05
1374397_at	296302	Eif2s2	eukaryotic translation initiation factor 2, subunit 2 beta	NM_199380	Rn.133804	3.66863e-10	0.000244029	0.00358882
1378482_at	362325	Mdfic	MyoD family inhibitor domain containing	NM_001105668 /// XM_006236102 /// XM_006236103	Rn.18295	3.67548e-10	0.913743	0.023465
1371607_at	367171	Map4	microtubule-associated protein 4	NM_001024278 /// XM_006243813 /// XM_006243814 /// XM_006243815 /// XM_006243816 /// XM	Rn.203122	3.6841e-10	0.000201077	3.13097e-05
1388271_at	689415	Mt2A	metallothionein 2A	NM_001137564	Rn.115549 /// Rn.225707	3.69113e-10	0.0410686	1.9979e-12
1371325_at	296370	Ctsa	cathepsin A	NM_001011959 /// XM_006235534	Rn.104631	3.75341e-10	0.00105823	2.00651e-09
1373910_at	295384 /// 100911617	LOC100911617 /// Prmt6	protein arginine N-methyltransferase 6-like /// protein arginine methyltransferase 6	NM_001106466 /// XM_008761447	Rn.18530	3.76265e-10	0.0968229	0.0123867
1372579_at	497010	Eng	endoglin	NM_001010968	Rn.187025	3.79469e-10	0.54496	1.81699e-06
1379900_at	291133	Aldh5a1	aldehyde dehydrogenase 5 family, member A1	NM_022851 /// XR_596769	Rn.10070	3.79877e-10	8.14254e-06	1.05163e-05
1383585_s_at	297096	Snx10	sorting nexin 10	NM_001013085 /// XM_006236486 /// XM_006236488 /// XM_006236489 /// XM_006236490	---	3.80521e-10	0.897116	6.16372e-08
1371307_at	140661 /// 314652 /// 100360522	LOC100360522 /// RGD1564744 /// Rplp1	ribosomal protein P1-like /// similar to 60S acidic ribosomal protein P1 /// ribosomal	NM_001007604 /// XM_001075612 /// XM_003752945 /// XM_006241133 /// XM_006241134 /// XM	Rn.156311 /// Rn.973	3.81809e-10	0.0996775	0.0235033
1368161_a_at	25373	Ahsg	alpha-2-HS-glycoprotein	NM_012898	Rn.32083	3.84243e-10	0.199822	0.00105796
1367639_a_at	83789	Rps2	ribosomal protein S2	NM_031838	Rn.203136 /// Rn.2115	3.85953e-10	0.693574	0.00105125
1377458_at	300652 /// 102547257	LOC102547257 /// Sorl1	sortilin-related receptor-like /// sortilin-related receptor, LDLR class A repeats-cont	NM_053519 /// XM_006242860 /// XR_593848	Rn.46267	3.86777e-10	0.26719	0.000298341
1384112_at	---	---	---	---	---	3.88228e-10	0.865138	0.000696161
1385127_at	315824	Bmp5	bone morphogenetic protein 5	NM_001108168	Rn.135799	3.93064e-10	0.123618	1.89284e-05
1379318_at	498662	Tdrp	testis development related protein	NM_001100791 /// XM_006253397 /// XM_006253398 /// XM_006253399	---	3.93311e-10	0.0092539	3.05865e-06
1371012_at	85255	Hacl1	2-hydroxyacyl-CoA lyase 1	NM_053493	Rn.219233	3.94734e-10	0.000118013	0.0381664
1374030_at	684112	Sik3	SIK family kinase 3	NM_001271216 /// XM_008766173 /// XM_008766174 /// XM_008766175	Rn.214545	3.95618e-10	0.00256001	2.89362e-05
1392469_at	311881	Fbxw2	F-box and WD repeat domain containing 2	NM_001107835 /// XM_006233976 /// XM_006233977 /// XM_006233980 /// XM_008761750 /// XM	Rn.103250	3.97121e-10	0.641922	0.00037373
1373560_at	303100	Mgat4b	mannosyl (alpha-1,3-)-glycoprotein beta-1,4-N-acetylglucosaminyltransferase, isozyme B	NM_001127533 /// XM_006246250	Rn.24701	4.01795e-10	0.963347	0.000463422
1384106_at	353229	Sgms1	sphingomyelin synthase 1	NM_181386	Rn.55975	4.05363e-10	0.00647418	3.38416e-06
1371840_at	29733	S1pr1	sphingosine-1-phosphate receptor 1	NM_017301 /// XM_008761459	Rn.109455	4.09432e-10	0.461872	5.22781e-05
1391485_at	---	---	---	---	---	4.10984e-10	7.37853e-09	3.44032e-05
1390783_at	303638	Abca8a	ATP-binding cassette, subfamily A (ABC1), member 8a	NM_001281824 /// XM_006247611 /// XM_008768370	---	4.11485e-10	0.688239	0.00172805
1394494_at	362648	Arhgef19	Rho guanine nucleotide exchange factor (GEF) 19	NM_001108692 /// XM_008764270 /// XM_008764271 /// XM_008764272	Rn.100374	4.13416e-10	0.717752	3.08071e-06
1390989_at	363463	Mospd2	motile sperm domain containing 2	NM_001134588 /// XM_006256865 /// XM_006256866 /// XM_008773174	Rn.15602	4.20931e-10	0.0913205	0.0258633
1370234_at	25661	Fn1	fibronectin 1	NM_019143 /// XM_006245150 /// XM_006245151 /// XM_006245152 /// XM_006245153 /// XM_00	Rn.1604	4.21401e-10	0.257568	0.0625821
1399030_at	302559	Wdr45	WD repeat domain 45	NM_001013958 /// XM_006256710 /// XM_006256712 /// XM_006256713 /// XM_006256714 /// XM	Rn.25900	4.26878e-10	1.05628e-05	3.52183e-05
1388777_at	81784	Ssr3	signal sequence receptor, gamma	NM_031120	Rn.3264	4.29679e-10	0.0254639	0.0149621
1369122_at	24887	Bax	Bcl2-associated X protein	NM_017059	Rn.10668	4.3291e-10	1.42243e-06	1.19454e-07
1392589_at	304528	Rfc5	replication factor C (activator 1) 5	NM_001107146	Rn.105670	4.39494e-10	0.75531	1.33665e-05
1386894_at	63868	Hspd1	heat shock protein 1 (chaperonin)	NM_022229 /// XM_006244932	Rn.102058	4.40727e-10	0.153735	0.120945
1383427_at	499751	Man1b1	mannosidase, alpha, class 1B, member 1	NM_001109196	Rn.86273	4.52959e-10	8.91551e-05	0.000152939
1385074_at	361745	Smarca2	SWI/SNF related, matrix associated, actin dependent regulator of chromatin, subfamily a	NM_001004446 /// XM_006231227 /// XM_006231229 /// XM_008760331 /// XM_008760332 /// XM	Rn.94939	4.60309e-10	0.000342282	0.00730583
1386867_at	171087	Mpc1	mitochondrial pyruvate carrier 1	NM_133561	Rn.3718	4.63168e-10	0.873926	6.21106e-05
1367623_at	81766	Rpl18	ribosomal protein L18	NM_031102 /// XM_006229161	Rn.484	4.63236e-10	0.289066	0.0696794
1395412_at	362173	Caprin1	cell cycle associated protein 1	NM_001012185 /// XM_006234652	Rn.22572	4.66925e-10	0.242206	0.00224489
1384427_at	314856	Mdm2	MDM2 proto-oncogene, E3 ubiquitin protein ligase	NM_001108099 /// XM_006241382 /// XM_006241383 /// XM_008765396 /// XM_008765397 /// XM	Rn.91829	4.71566e-10	1.68446e-07	1.69344e-09
1368736_at	29391	Tsx	testis specific X-linked gene	NM_019203 /// XM_006257142	Rn.87406	4.75788e-10	0.0266643	0.00148704
1372720_at	293060	Btbd1	BTB (POZ) domain containing 1	NM_001011932	Rn.162445	4.78871e-10	0.211707	0.00020497
1373573_at	246185	Dus1l	dihydrouridine synthase 1-like	NM_172018 /// XM_006247874 /// XM_006247875	Rn.179335	4.81296e-10	0.0185179	2.20304e-09
1387870_at	79426	Zfp36	zinc finger protein 36	NM_133290	Rn.82737	4.81736e-10	0.000205153	2.44892e-07
1386860_at	25277	Mfge8	milk fat globule-EGF factor 8 protein	NM_001040186 /// NM_012811	Rn.3742	4.85321e-10	0.000178779	0.199612
1378117_at	102548076	LOC102548076	zinc finger protein 120-like	XM_008768517 /// XM_008775909 /// XM_008775910	---	4.93577e-10	4.87029e-07	6.77765e-12
1371418_at	299809	Cct2	chaperonin containing TCP1, subunit 2 (beta)	NM_001005905 /// XM_006241371	Rn.2392	4.97011e-10	0.000197446	0.0102788
1383654_a_at	498034	Fn3k	fructosamine 3 kinase	NM_001109051 /// XM_006247907	Rn.233745	4.99722e-10	0.00300942	0.00117577
1384227_at	360302	Ptprk	protein tyrosine phosphatase, receptor type, K	NM_001029902 /// XM_008758616 /// XM_008758617 /// XM_008758618 /// XM_008758619 /// XM	Rn.126653	5.00915e-10	0.209756	0.370688
1370166_at	25615	Sdc2	syndecan 2	NM_013082 /// XM_006241518	Rn.11127	5.04332e-10	0.0120628	0.0214057
1384714_x_at	26962 /// 100360117 /// 100910370	LOC100360117 /// LOC100910370 /// Rpl8	ribosomal protein L8-like /// 60S ribosomal protein L8-like /// ribosomal protein L8	NM_001034916 /// XM_002726070 /// XM_002729143 /// XM_003750368	Rn.127774 /// Rn.9810	5.08296e-10	0.944144	8.05735e-08
1393793_at	---	---	---	---	Rn.125399	5.22673e-10	0.925594	0.102131
1392924_at	25696	Vldlr	very low density lipoprotein receptor	NM_013155 /// XM_006231197 /// XM_006231198 /// XM_006231199	---	5.23408e-10	0.775311	0.0053433
1389138_at	310710	Sec22b	SEC22 vesicle trafficking protein homolog B (S. cerevisiae)	NM_001025686	Rn.102384	5.26092e-10	0.447736	0.0165391
1369756_a_at	84484	Slc4a4	solute carrier family 4, sodium bicarbonate cotransporter, member 4	NM_053424 /// XM_006250788 /// XM_006250789 /// XM_006250790 /// XM_006250791	Rn.11114	5.29614e-10	0.0367704	9.61309e-06
1383230_at	360664	Ten1	TEN1 CST complex subunit	NM_001108307	Rn.15123	5.38226e-10	0.0649214	0.0790073
1372150_at	307905	Usp10	ubiquitin specific peptidase 10	NM_001034146 /// XM_008772609 /// XM_008772610 /// XR_361879	Rn.24862	5.39131e-10	0.000344184	0.00198387
1370972_x_at	309607	RT1-CE5	RT1 class I, locus CE5	NM_001008843 /// NM_001033986	Rn.216323	5.44606e-10	5.94384e-09	1.07826e-06
1374254_a_at	300441	Tmem205	transmembrane protein 205	NM_001106804 /// XM_006242621 /// XM_006242622 /// XM_006242623 /// XM_006242624 /// XM	Rn.13486	5.46669e-10	1.65212e-10	7.5581e-05
1367640_at	65139 /// 100360573 /// 100361933	LOC100360573 /// LOC100361933 /// Rps12	ribosomal protein S12-like /// ribosomal protein S12-like /// ribosomal protein S12	NM_031709 /// XM_002728597 /// XM_003753104 /// XR_086062 /// XR_146669	Rn.156327 /// Rn.8400	5.51079e-10	0.00244609	0.00340844
1381472_at	---	---	---	---	---	5.51524e-10	0.0061173	0.000117293
1398362_at	29492	Notch2	notch 2	NM_024358	Rn.65930	5.57712e-10	0.00225224	0.000528476
1389358_at	679692	Lpgat1	lysophosphatidylglycerol acyltransferase 1	NM_001109376 /// XM_008769875	---	5.65178e-10	0.378803	0.0191158
1395721_at	294103	Papss2	3'-phosphoadenosine 5'-phosphosulfate synthase 2	NM_001106375 /// XM_006231274	Rn.164424	5.74669e-10	7.96241e-07	0.000168151
1388327_at	294362	Cisd1	CDGSH iron sulfur domain 1	NM_001106385	Rn.1164	5.81658e-10	0.131307	0.011397
1373835_at	306436	Fbxo8	F-box protein 8	NM_001012050 /// XM_006253091	Rn.91689	5.83847e-10	0.00568773	1.5884e-07
1389318_at	314212	Daam1	dishevelled associated activator of morphogenesis 1	NM_001108030 /// XM_006240211 /// XM_006240212	Rn.92012	5.85115e-10	0.390584	6.86447e-05
1389140_at	293142	Spcs2	signal peptidase complex subunit 2	NM_001191601	Rn.7939	5.90247e-10	0.00255799	9.20433e-05
1392888_at	317322	Gpc4	glypican 4	NM_001014108 /// XM_006257580	Rn.19945	6.01473e-10	0.310199	0.0598971
1367915_at	84497	Dgat1	diacylglycerol O-acyltransferase 1	NM_053437	Rn.252	6.01907e-10	0.0703824	8.83354e-05
1370830_at	24329	Egfr	epidermal growth factor receptor	NM_031507 /// XM_008770416 /// XM_008770417 /// XM_008770418	---	6.0765e-10	0.895239	0.00448474
1367755_at	81718	Cdo1	cysteine dioxygenase type 1	NM_052809 /// XM_006254698	Rn.2589	6.15347e-10	0.000224815	0.013379
1374418_at	291914	Cnep1r1	CTD nuclear envelope phosphatase 1 regulatory subunit 1	NM_001106173 /// XM_008772374	Rn.101963	6.24877e-10	0.0817606	0.0178825
1397744_at	---	---	---	---	Rn.166967	6.3179e-10	0.0152402	0.000489093
1370073_at	63880	Dnajc3	DnaJ (Hsp40) homolog, subfamily C, member 3	NM_022232	Rn.162234	6.44215e-10	0.00187593	0.0560039
1370371_a_at	81613 /// 287009 /// 103689942	Ceacam1 /// Ceacam10 /// LOC103689942	carcinoembryonic antigen-related cell adhesion molecule 1 (biliary glycoprotein) /// ca	NM_001033860 /// NM_001033861 /// NM_001033862 /// NM_031755 /// NM_173339 /// XM_00875	Rn.91235 /// Rn.92160	6.51584e-10	0.285746	0.0172165
1380109_at	360609	Cbx1	chromobox homolog 1	XM_006220821 /// XM_006220822 /// XM_006220823 /// XM_006247233 /// XM_006247234 /// XM	---	6.5488e-10	0.168122	0.0844999
1371359_at	312709	Mlf2	myeloid leukemia factor 2	NM_001107889 /// XM_006237363 /// XM_006237364	Rn.3678	6.57386e-10	0.000138695	8.28989e-09
1372726_at	64627 /// 364723 /// 500351 /// 679983 /// 680097 /// 100360950 /// 100912489 /// 10254	Hist1h2ao /// Hist1h4a /// Hist1h4b /// LOC100360950 /// LOC100912489 /// LOC102548682 /// LOC102551184 /// LOC102557184 /// LOC680097 /// RGD1562378	histone cluster 1, H2ao /// histone cluster 1, H4a /// histone cluster 1, H4b /// GF203	NM_022686 /// XM_001055696 /// XM_002725280 /// XM_003752983 /// XM_006253982 /// XM_00	Rn.1659	6.77593e-10	0.0259074	3.99556e-08
1367606_at	29288	Rps3a	ribosomal protein S3a	NM_017153	Rn.203154 /// Rn.94935	6.84809e-10	0.0412411	0.000129706
1376522_at	---	---	---	---	---	7.07995e-10	0.776981	0.617704
1394786_at	300652	Sorl1	sortilin-related receptor, LDLR class A repeats-containing	NM_053519	Rn.46267	7.12088e-10	0.378702	0.00903831
1390839_at	298906	Pqlc3	PQ loop repeat containing 3	NM_001034952 /// XM_008764587	Rn.12743	7.13932e-10	0.404323	9.2464e-09
1374685_at	---	---	---	---	---	7.32772e-10	0.00124063	0.000791241
1371905_at	288616	Tmem248	transmembrane protein 248	NM_001004204 /// XM_006249230 /// XM_006249231	Rn.99691	7.33904e-10	0.0790316	0.0287477
1388862_at	140922	Txnl1	thioredoxin-like 1	NM_080887 /// XM_006254827 /// XR_596963	---	7.3571e-10	0.994383	2.75037e-06
1372230_at	292792	Tmem147	transmembrane protein 147	NM_001038494	Rn.66215	7.36213e-10	0.0325233	0.0387372
1398757_at	25498 /// 300303	LOC300303 /// Npm1	similar to Nucleophosmin (NPM) (Nucleolar phosphoprotein B23) (Numatrin) (Nucleolar pro	NM_012992 /// XM_008758541 /// XM_008767546	Rn.54537	7.46593e-10	0.0236077	0.00572288
1376128_at	---	---	---	---	---	7.4861e-10	0.064373	1.53146e-05
1389698_at	64830	Unc13b	unc-13 homolog B (C. elegans)	NM_001042579 /// NM_022862	---	7.51755e-10	0.00556283	8.72152e-05
1369492_at	57300	Aadac	arylacetamide deacetylase	NM_020538	Rn.48732	7.59192e-10	0.324135	4.68565e-07
1388160_a_at	94173	Idh3B	isocitrate dehydrogenase 3 (NAD+) beta	NM_053581 /// XM_006235048	Rn.1093	7.6124e-10	0.316958	0.00549456
1368543_at	85431	Nox4	NADPH oxidase 4	NM_053524 /// XM_008759640 /// XM_008759641 /// XM_008759642 /// XM_008759643	Rn.14744	7.62693e-10	1.03833e-06	4.46948e-05
1369665_a_at	29197	Il18	interleukin 18	NM_019165	Rn.11118	7.67526e-10	1.75126e-07	6.56629e-10
1390300_at	---	---	---	---	---	7.69912e-10	0.00161729	6.89755e-10
1391500_at	---	---	---	---	Rn.19393	7.81245e-10	0.431413	0.307152
1371758_at	445268	Ufc1	ubiquitin-fold modifier conjugating enzyme 1	NM_001003709 /// XM_006250251	Rn.8050	7.84861e-10	0.00605847	0.00554209
1367811_at	58835	Phgdh	phosphoglycerate dehydrogenase	NM_031620 /// XM_006233010	Rn.6872	7.85587e-10	0.063017	0.000141011
1388628_at	300888	Tmed3	transmembrane p24 trafficking protein 3	NM_001004249	Rn.98226	8.06554e-10	0.210051	2.83235e-05
1371432_at	287721	Vat1	vesicle amine transport 1	NM_001033683	Rn.9118	8.12283e-10	0.0240427	1.39789e-05
1370361_at	245918	Cgref1	cell growth regulator with EF hand domain 1	NM_139087	Rn.31842	8.24041e-10	0.832517	0.0429082
1373188_at	315611	Scn4b	sodium channel, voltage-gated, type IV, beta subunit	NM_001008880	Rn.22230	8.42767e-10	0.289764	4.68099e-12
1383360_at	304055	C2cd2	C2 calcium-dependent domain containing 2	NM_199391 /// XM_008768572 /// XM_008768573 /// XM_008768574 /// XM_008768575 /// XM_00	Rn.107481	8.4956e-10	7.86202e-06	5.32984e-05
1386879_at	83781	Lgals3	lectin, galactoside-binding, soluble, 3	NM_031832	Rn.764	8.50539e-10	0.000251746	1.54063e-09
1375909_at	499689	Gstm4	glutathione S-transferase mu 4	NM_001024304	Rn.198607	8.64454e-10	0.00919391	0.00111604
1367833_at	81827	Psmc5	proteasome 26S subunit, ATPase 5	NM_031149	Rn.10972	8.76685e-10	0.0260941	1.45015e-05
1371454_at	287477	Emc6	ER membrane protein complex subunit 6	NM_001105806 /// XM_006246669	Rn.258	8.84416e-10	0.0123626	0.0621199
1374870_at	298101	Col27a1	collagen, type XXVII, alpha 1	NM_198747 /// XM_006238245	---	8.89634e-10	0.287351	8.63516e-07
1395389_at	---	---	---	---	---	8.90614e-10	0.165921	0.000274369
1367733_at	54231	Car2	carbonic anhydrase 2	NM_019291	Rn.26083	8.92499e-10	0.562164	0.000112145
1386858_at	81765 /// 100359922 /// 100360491 /// 100362400	LOC100359922 /// LOC100360491 /// LOC100362400 /// Rpl13	60S ribosomal protein L13-like /// 60S ribosomal protein L13-like /// 60S ribosomal pro	NM_031101 /// XM_008765903 /// XM_008776638 /// XR_085962 /// XR_146507 /// XR_594056 /	Rn.10407 /// Rn.908	9.03822e-10	0.0564705	0.0330454
1386977_at	54232	Car3	carbonic anhydrase 3	NM_019292 /// XM_006232116	Rn.1647	9.10902e-10	0.650031	6.56699e-07
1383395_at	298607	Agmat	agmatine ureohydrolase (agmatinase)	NM_001048185 /// XM_008764233	Rn.7880	9.24614e-10	0.201582	0.000107968
1373044_at	295975	Eif3m	eukaryotic translation initiation factor 3, subunit M	NM_001168523	Rn.3390	9.25306e-10	0.425144	0.00488891
1386890_at	81778	S100a10	S100 calcium binding protein A10	NM_031114	Rn.4083	9.25668e-10	0.00556097	0.000651588
1373110_at	24890	Esr1	estrogen receptor 1	NM_012689 /// XM_006227832 /// XM_008758703 /// XM_008758704	---	9.56534e-10	0.219128	0.000117143
1373142_at	290596	Ghitm	growth hormone inducible transmembrane protein	NM_001005908 /// XM_006252786	Rn.98375	9.5988e-10	0.830571	4.58476e-06
1398960_at	288620	Cct6a	chaperonin containing Tcp1, subunit 6A (zeta 1)	NM_001033684	Rn.33807	9.73464e-10	0.0309649	0.331906
1384330_at	303067	Thg1l	tRNA-histidine guanylyltransferase 1-like	NM_001013966	---	9.73969e-10	0.630912	0.0053496
1382434_at	314312	Entpd5	ectonucleoside triphosphate diphosphohydrolase 5	NM_199394 /// XM_006240343 /// XM_006240344 /// XM_006240345 /// XM_006240346	Rn.63533	9.76679e-10	0.949373	0.163861
1367463_at	114766	Phb2	prohibitin 2	NM_001013035	Rn.64535	9.787e-10	0.702034	0.00010545
1372012_at	298298	Dhcr24	24-dehydrocholesterol reductase	NM_001080148	Rn.9470	9.79572e-10	0.060623	0.0260355
1373932_at	66021	Cybb	cytochrome b-245, beta polypeptide	NM_023965	Rn.164234	9.86701e-10	9.5378e-06	1.58848e-10
1374846_at	498008	Hexim1	hexamethylene bis-acetamide inducible 1	NM_001025136	Rn.113703	9.90838e-10	0.197595	0.0010409
1386982_at	94273	Mgat2	mannosyl (alpha-1,6-)-glycoprotein beta-1,2-N-acetylglucosaminyltransferase	NM_053604	Rn.2342	9.93397e-10	0.700206	0.00028256
1371743_at	303179	Guk1	guanylate kinase 1	NM_001013115 /// XM_006246477 /// XM_006246478 /// XM_006246479 /// XM_006246483 /// XM	Rn.203102	1.00298e-09	0.727907	0.00115461
1375411_at	299643	Ndufa7	NADH dehydrogenase (ubiquinone) 1 alpha subcomplex, 7	NM_001106772	Rn.797	1.00804e-09	0.80366	0.000718649
1390020_at	360975 /// 103693780	LOC103693780 /// Ogdh	2-oxoglutarate dehydrogenase, mitochondrial-like /// oxoglutarate (alpha-ketoglutarate)	NM_001017461 /// XM_006251446 /// XM_006251447 /// XM_006251448 /// XM_008770414	Rn.45991	1.01137e-09	0.0846738	0.000570955
1387826_at	361819	RGD1566085	similar to pyridoxal (pyridoxine, vitamin B6) kinase	XM_001079270 /// XM_008772854	---	1.01322e-09	0.0676652	0.00164129
1371617_at	365388	Psmd13	proteasome 26S subunit, non-ATPase 13	NM_001108925	Rn.16918	1.01637e-09	0.00234872	5.60099e-05
1368223_at	79252	Adamts1	ADAM metallopeptidase with thrombospondin type 1 motif, 1	NM_024400	Rn.7897	1.01845e-09	0.000509293	0.0387381
1376051_at	290277	Cryl1	crystallin, lambda 1	NM_175757 /// XM_006252058	Rn.57632	1.01995e-09	0.609184	3.38758e-07
1388519_at	298068	Sec61b	Sec61 translocon beta subunit	NM_001106654	Rn.103030	1.02012e-09	0.522147	1.2873e-05
1387921_at	192359	Zc3h14	zinc finger CCCH type containing 14	NM_001033951 /// NM_138920 /// XM_008764738 /// XM_008764739 /// XM_008764740	Rn.98359	1.04158e-09	0.295489	1.96336e-06
1372866_at	301067	Slc25a38	solute carrier family 25, member 38	NM_001030032 /// XM_006244089	Rn.21048	1.05341e-09	0.791349	3.96699e-05
1372051_at	360793	Rhbdd2	rhomboid domain containing 2	NM_001191827 /// XM_006249182	---	1.05854e-09	0.327916	1.00606e-05
1393588_at	304073	Cldn14	claudin 14	NM_001013429 /// XM_006248058 /// XM_006248059	Rn.11783	1.06403e-09	0.000480861	0.266641
1369902_at	246142	Bmf	Bcl2 modifying factor	NM_139258 /// XM_006234723 /// XM_006234724 /// XM_008762079	Rn.213264	1.06923e-09	0.00153599	1.09205e-06
1379606_at	308821	Rab30	RAB30, member RAS oncogene family	NM_001015012 /// XM_006229692 /// XM_006229693 /// XM_008759647	Rn.161854	1.07397e-09	0.00138069	0.0271023
1398775_at	117053	Rps15a	ribosomal protein S15a	NM_053982 /// XM_006230097 /// XM_006230098	Rn.2890	1.09264e-09	0.118938	0.000727061
1394561_at	308773	Hapln3	hyaluronan and proteoglycan link protein 3	NM_001008559 /// XM_006229397	Rn.37593	1.10338e-09	0.000390622	4.57882e-09
1370941_at	25267	Pdgfra	platelet derived growth factor receptor, alpha polypeptide	NM_012802 /// XM_006250879 /// XM_006250880 /// XM_006250881	Rn.55127	1.11294e-09	0.742469	0.140384
1387654_at	65261	Myo1c	myosin IC	NM_023092	Rn.55135	1.12241e-09	0.662571	1.40395e-06
1370232_at	24513	Ivd	isovaleryl-CoA dehydrogenase	NM_012592	Rn.147	1.13746e-09	0.00072237	7.89421e-05
1368060_at	65151	Hrsp12	heat-responsive protein 12	NM_031714	Rn.6987	1.14556e-09	0.627223	8.73856e-05
1398792_at	117263	Psmc1	proteasome 26S subunit, ATPase 1	NM_057123	Rn.10526	1.18022e-09	0.000485587	1.83273e-05
1379275_at	297096	Snx10	sorting nexin 10	NM_001013085 /// XM_006236486 /// XM_006236488 /// XM_006236489 /// XM_006236490	Rn.44192	1.18187e-09	0.467018	3.62047e-08
1376860_at	64559	Slc22a23	solute carrier family 22, member 23	NM_022624 /// XM_006253845	Rn.45804	1.18942e-09	0.000705663	0.00183684
1387395_at	29316	Adora2b	adenosine A2B receptor	NM_017161	Rn.89544	1.19328e-09	0.245145	2.05568e-06
1374491_at	301045	Cmtm8	CKLF-like MARVEL transmembrane domain containing 8	NM_198754 /// XM_006243964	Rn.103184	1.20448e-09	0.0473953	0.00227426
1391871_at	498130	Stard13	StAR-related lipid transfer (START) domain containing 13	NM_001109060 /// XM_006248743 /// XM_006248749 /// XM_008768989 /// XM_008768990 /// XM	---	1.22046e-09	0.00571973	0.00921629
1377472_at	313610	Extl1	exostosin-like glycosyltransferase 1	NM_001107985	Rn.50146	1.22408e-09	0.000125269	0.000236147
1388441_at	689574	LOC689574	hypothetical protein LOC689574	NM_001195503 /// NM_001195504	Rn.41920	1.23108e-09	3.46945e-09	1.37583e-05
1398854_at	64307	Rpl24	ribosomal protein L24	NM_022515	Rn.92808	1.236e-09	0.947985	0.0017064
1371798_at	81663	Gna12	guanine nucleotide binding protein (G protein) alpha 12	NM_031034	Rn.10497	1.24223e-09	0.657542	0.000286217
1396759_at	---	---	---	---	Rn.210070	1.24591e-09	0.594008	0.000233317
1375771_at	288109	Sidt1	SID1 transmembrane family, member 1	NM_001100653 /// XM_006248328 /// XM_008768718	Rn.51246	1.25109e-09	0.727936	8.78106e-06
1387599_a_at	24314	Nqo1	NAD(P)H dehydrogenase, quinone 1	NM_017000	Rn.11234	1.26124e-09	0.0189749	0.0284556
1371724_at	300689	Rexo2	RNA exonuclease 2	NM_001008326 /// XM_006243001	Rn.11496	1.26487e-09	0.0071249	4.15991e-06
1389519_at	292766	Psmd8	proteasome 26S subunit, non-ATPase 8	NM_001100831	Rn.137673	1.28699e-09	0.0759584	2.37345e-06
1382516_at	---	---	---	---	Rn.172403	1.2984e-09	0.00229402	3.79041e-05
1367870_at	58815	Glrx3	glutaredoxin 3	NM_032614 /// XM_006230497	Rn.3578	1.30546e-09	0.000263696	5.05625e-06
1371549_at	305895	Dcaf11	DDB1 and CUL4 associated factor 11	NM_001009686 /// NR_073087 /// NR_073088 /// XM_006251971	Rn.16542	1.31097e-09	0.101306	0.000667795
1368316_at	29172	Aqp8	aquaporin 8	NM_019158 /// XM_006230187	Rn.6315	1.31465e-09	0.125126	0.154101
1372693_at	---	---	---	---	Rn.228596	1.33257e-09	2.54165e-08	0.000512178
1378608_at	---	---	---	---	---	1.33844e-09	0.0325185	1.20568e-12
1377885_at	685203	LOC685203	hypothetical protein LOC685203	XM_006226824 /// XM_006226826 /// XM_006226827 /// XM_006226828 /// XM_006226829 /// XM	---	1.34227e-09	0.0738513	0.0119823
1370479_x_at	259247	Obp3	alpha-2u globulin PGCL4	NM_001033958 /// NM_001033959 /// NM_147215 /// XR_354056	Rn.86413	1.36556e-09	0.11997	4.00418e-05
1368806_at	29360	Sepp1	selenoprotein P, plasma, 1	NM_001083911 /// NM_019192	Rn.1451	1.38065e-09	0.893878	0.112242
1390710_x_at	300652	Sorl1	sortilin-related receptor, LDLR class A repeats-containing	NM_053519	Rn.46267	1.38962e-09	0.10178	0.0323929
1393516_at	309525	Slc16a12	solute carrier family 16, member 12	NM_001191637	---	1.39026e-09	4.7105e-06	0.00280468
1374558_at	499415	Icoslg	inducible T-cell co-stimulator ligand	XM_006223829 /// XM_006223830 /// XM_006223831 /// XM_006223833 /// XM_006256260 /// XM	---	1.40404e-09	0.784796	0.0168279
1377375_at	296925	Aass	aminoadipate-semialdehyde synthase	NM_001100963	Rn.198671	1.44928e-09	0.00422234	0.194768
1382333_at	500288	Thumpd3	THUMP domain containing 3	NM_001170546 /// NM_001170547 /// NM_001170548 /// XM_006237049 /// XM_006237050	---	1.46713e-09	0.173215	0.0848608
1372671_at	499328	Rfk	riboflavin kinase	NM_001014106	Rn.13360	1.4956e-09	0.000111935	0.000488289
1371918_at	652929	Cd99	CD99 molecule	NM_001100804	Rn.195321	1.49931e-09	0.0470662	0.00023513
1376847_at	690745	2018-03-01	mitochondrial amidoxime reducing component 1	NM_001100811	Rn.26676	1.5316e-09	0.00345774	0.00565422
1387493_at	171026	Akap5	A kinase (PRKA) anchor protein 5	NM_133515	Rn.215609	1.5326e-09	0.0727033	8.80383e-06
1370803_at	257644	Zwint	ZW10 interacting kinetochore protein	NM_147138	Rn.163272	1.53853e-09	0.945359	1.26161e-06
1388127_at	266761	Cyp4v3	cytochrome P450, family 4, subfamily v, polypeptide 3	NM_001135600	Rn.201722	1.53875e-09	0.722927	0.767814
1389291_at	296966	Chchd3	coiled-coil-helix-coiled-coil-helix domain containing 3	NM_001106588	Rn.106389	1.55199e-09	0.667094	0.0534455
1371300_at	300079	Rpl3	ribosomal protein L3	NM_198753	Rn.107726	1.56984e-09	0.010716	3.89838e-07
1388900_at	102549726	LOC102549726	uncharacterized LOC102549726	NR_110713	---	1.57868e-09	0.778103	9.28083e-06
1398991_at	364050	Dcaf8	DDB1 and CUL4 associated factor 8	NM_001014231 /// XM_006250297 /// XM_006250298 /// XM_006250299 /// XM_006250300 /// XM	Rn.7282	1.61723e-09	3.39928e-06	3.97646e-05
1371574_at	290596	Ghitm	growth hormone inducible transmembrane protein	NM_001005908 /// XM_006252786	Rn.98375	1.62154e-09	0.679639	2.76536e-07
1398831_at	58854	Psmb4	proteasome subunit beta 4	NM_031629	Rn.6169	1.63353e-09	0.87034	6.25343e-07
1389394_at	25118	Itga1	integrin, alpha 1	NM_030994 /// XM_008760735	---	1.64451e-09	0.00623882	0.270782
1371500_at	292734	Ltbp4	latent transforming growth factor beta binding protein 4	NM_001170336 /// XM_006228570 /// XM_008759116	Rn.7961	1.64845e-09	0.603985	2.7977e-05
1378472_at	306534	Unc5d	unc-5 netrin receptor D	NM_001107319 /// XM_008771325	---	1.66003e-09	0.346111	0.708327
1368147_at	114856	Dusp1	dual specificity phosphatase 1	NM_053769	Rn.98260	1.69387e-09	0.0018299	5.08619e-06
1374695_at	360609	Cbx1	chromobox homolog 1	XM_006220821 /// XM_006220822 /// XM_006220823 /// XM_006247233 /// XM_006247234 /// XM	Rn.32816	1.69617e-09	0.159042	0.0989333
1399122_at	---	---	---	---	---	1.69665e-09	0.00440446	0.0381404
1376091_at	315150	Adsl	adenylosuccinate lyase	NM_001130503	Rn.23276	1.70379e-09	0.69356	0.0811375
1374524_at	363285	Scly	selenocysteine lyase	NM_001007755 /// XM_006245431 /// XM_008767276 /// XM_008767277	Rn.23954	1.72478e-09	0.0119737	3.7213e-07
1389540_at	686590	Iqsec1	IQ motif and Sec7 domain 1	XM_006236890 /// XM_008763140 /// XM_008763141 /// XM_008775795	---	1.73869e-09	0.0253246	0.0117885
1398468_at	---	---	---	---	Rn.199286	1.74363e-09	0.984552	1.76204e-07
1379252_at	102556753	LOC102556753	uncharacterized LOC102556753	XR_348478 /// XR_593866	Rn.164080	1.74614e-09	0.00356034	0.00147325
1383733_at	---	---	---	---	---	1.77595e-09	4.24202e-10	7.23575e-07
1386925_at	54227	Arpc1b	actin related protein 2/3 complex, subunit 1B	NM_019289	Rn.2090	1.78305e-09	6.73744e-05	4.76121e-09
1372147_at	---	---	---	---	---	1.78759e-09	0.00499526	0.0668807
1375146_at	360636	Slc25a39	solute carrier family 25, member 39	NM_001024792 /// XM_006247374 /// XM_006247376	Rn.55537	1.79276e-09	1.41943e-05	0.0281886
1389229_at	315939	Pxylp1	2-phosphoxylose phosphatase 1	NM_001007710 /// XM_006243591 /// XM_006243592	Rn.9589	1.79335e-09	0.00770257	0.000163396
1377079_a_at	289219	Ppox	protoporphyrinogen oxidase	NM_001105968 /// XM_006250240 /// XM_006250241 /// XM_006250243	Rn.24738	1.8178e-09	0.0419224	7.27489e-08
1367651_at	171293	Ctsd	cathepsin D	NM_134334	Rn.11085	1.81959e-09	0.551226	1.82645e-08
1375516_at	293130	Ndufc2	NADH dehydrogenase (ubiquinone) 1, subcomplex unknown, 2	NM_001009290	Rn.62471	1.85769e-09	0.612517	0.4908
1398771_at	50567	Slc3a2	solute carrier family 3 (amino acid transporter heavy chain), member 2	NM_001271089 /// NM_019283	Rn.5801	1.85837e-09	0.897869	1.39778e-06
1372655_at	---	---	---	---	Rn.164183	1.887e-09	0.0133877	0.000754851
1390125_at	361043	Tm9sf1	transmembrane 9 superfamily member 1	NM_001012155 /// XM_006251990 /// XM_006251991 /// XM_008770688	Rn.12071	1.9165e-09	0.0900916	0.000486855
1370826_at	89825	Nap1l1	nucleosome assembly protein 1-like 1	NM_053561 /// XM_006241342 /// XM_006241343 /// XM_006241344	Rn.162938	1.91683e-09	0.812645	0.000446923
1385423_at	312444	Immt	inner membrane protein, mitochondrial	NM_001034928 /// XM_008762981 /// XM_008762982 /// XM_008762983 /// XM_008762984 /// XM	Rn.47124	1.99144e-09	0.0380843	0.000882129
1388878_at	291996	Nob1	NIN1/RPN12 binding protein 1 homolog	NM_199086	Rn.102586	2.00768e-09	0.423523	0.00103171
1367793_at	29318	Ddt	D-dopachrome tautomerase	NM_024131	Rn.3464	2.01297e-09	0.000351893	1.91165e-06
1372059_at	288176	Cmss1	cms1 ribosomal small subunit homolog (yeast)	NM_001013866	Rn.3487	2.08454e-09	0.606006	0.0295543
1398759_at	498545	Tsc22d1	TSC22 domain family, member 1	NM_001109912 /// NM_013043 /// XM_006252339 /// XM_006252340 /// XR_360080 /// XR_36008	Rn.3545	2.10227e-09	0.0188829	0.000102612
1373036_at	100360623	Iqgap2	IQ motif containing GTPase activating protein 2	XM_002729002 /// XM_008760685 /// XM_008775068	---	2.10492e-09	0.000651048	0.0337641
1398260_a_at	79224	Serpind1	serpin peptidase inhibitor, clade D (heparin cofactor), member 1	NM_024382 /// XM_006248709	Rn.10553	2.11439e-09	0.0531944	1.28912e-06
1371875_at	310864	Manba	mannosidase, beta A, lysosomal	NM_001031655	Rn.20578	2.15409e-09	0.0621205	6.3368e-05
1380332_at	---	---	---	---	Rn.206862	2.16782e-09	0.0012648	0.603702
1398801_at	171456	Nsa2	NSA2 ribosome biogenesis homolog	NM_134415	Rn.15195	2.23362e-09	0.334157	0.00252181
1375040_at	366998	Nfe2	nuclear factor, erythroid 2	NM_001012224 /// XM_006242431 /// XM_006242432 /// XM_006242433	Rn.137607	2.26237e-09	0.117263	4.17355e-09
1374591_at	313278	Ptprd	protein tyrosine phosphatase, receptor type, D	XM_001067936 /// XM_003754043 /// XM_006225346 /// XM_006225347 /// XM_006225348 /// XM	---	2.27047e-09	0.0176297	0.000481263
1373829_at	25022	Fgfr2	fibroblast growth factor receptor 2	NM_001109892 /// NM_001109893 /// NM_001109894 /// NM_001109895 /// NM_001109896 /// NM	Rn.12732	2.27262e-09	0.0257292	0.0317469
1393235_at	54251	Flt1	FMS-related tyrosine kinase 1	NM_001309381 /// NM_019306 /// XM_008768998	Rn.10239	2.27366e-09	0.149456	0.000223712
1368157_at	29246	Stmn3	stathmin-like 3	NM_024346	Rn.14961	2.3088e-09	0.920068	7.70659e-08
1383796_at	690745	2018-03-01	mitochondrial amidoxime reducing component 1	NM_001100811	Rn.26676	2.34533e-09	0.0518572	0.0201722
1383485_at	314856	Mdm2	MDM2 proto-oncogene, E3 ubiquitin protein ligase	NM_001108099 /// XM_006241382 /// XM_006241383 /// XM_008765396 /// XM_008765397 /// XM	Rn.91829	2.37987e-09	2.14358e-07	5.45357e-09
1391932_at	295326	Mab21l3	mab-21-like 3 (C. elegans)	NM_001106456 /// XM_006233045 /// XM_006233046 /// XM_008761374 /// XM_008761375	Rn.21161	2.38405e-09	0.40729	0.0393015
1399115_at	678769	Atg4a	autophagy related 4A, cysteine peptidase	NM_001126298	Rn.216396	2.38899e-09	0.04347	0.0321719
1391995_at	360592	Trim37	tripartite motif-containing 37	NM_001108288 /// XM_006247099 /// XM_006247100 /// XM_006247101 /// XM_006247102 /// XM	Rn.228843	2.39318e-09	0.00363789	0.000532507
1372308_at	362924	St3gal1	ST3 beta-galactoside alpha-2,3-sialyltransferase 1	NM_001013219 /// XM_006241709 /// XM_006241710 /// XM_008765513	Rn.8110	2.39928e-09	0.165572	3.27819e-06
1398756_at	25498 /// 300303	LOC300303 /// Npm1	similar to Nucleophosmin (NPM) (Nucleolar phosphoprotein B23) (Numatrin) (Nucleolar pro	NM_012992 /// XM_008758541 /// XM_008767546	---	2.42104e-09	0.0729527	0.0188849
1377808_at	---	---	---	---	Rn.166202	2.42358e-09	0.00263537	0.000321302
1389470_at	294257	Cfb	complement factor B	NM_212466	Rn.109148	2.44094e-09	0.642274	0.0417278
1396155_at	---	---	---	---	---	2.44734e-09	0.248414	0.222637
1368074_at	114860	Gale	UDP-galactose-4-epimerase	NM_080783 /// XM_006239134 /// XM_008764197	Rn.29908	2.44792e-09	0.192043	0.0398524
1371340_at	100911575	LOC100911575	60S acidic ribosomal protein P2-like	XM_003749013 /// XM_008774745	---	2.45191e-09	0.262645	0.00890916
1389319_at	287177	Ergic1	endoplasmic reticulum-golgi intermediate compartment 1	XM_003752310 /// XM_008767628	---	2.46485e-09	0.000512289	2.39725e-07
1386960_at	29573	Slc37a4	solute carrier family 37 (glucose-6-phosphate transporter), member 4	NM_031589 /// XM_008766151 /// XM_008766152 /// XM_008766153	Rn.1592	2.46871e-09	0.0290415	0.00440617
1373917_at	---	---	---	---	---	2.54489e-09	0.384373	0.000278387
1397307_at	---	---	---	---	Rn.168452	2.55029e-09	0.00121525	0.00148066
1378260_at	24172	Adh1	alcohol dehydrogenase 1 (class I)	NM_019286	Rn.40222	2.55553e-09	0.253166	0.000272359
1382544_at	314312	Entpd5	ectonucleoside triphosphate diphosphohydrolase 5	NM_199394 /// XM_006240343 /// XM_006240344 /// XM_006240345 /// XM_006240346	---	2.59665e-09	0.528237	0.112514
1398839_at	116484	Txn1	thioredoxin 1	NM_053800	Rn.29777	2.61443e-09	0.000195155	4.84582e-08
1387812_at	25507	Pcsk6	proprotein convertase subtilisin/kexin type 6	NM_012999	Rn.950	2.64278e-09	0.00579392	1.18876e-08
1395540_at	362883	Slc35e3	solute carrier family 35, member E3	NM_001134687	Rn.228983	2.65299e-09	0.00253995	0.00309129
1388662_at	300807	Rora	RAR-related orphan receptor A	NM_001106834 /// XM_008766408 /// XM_008766409 /// XM_008766410 /// XM_008776764	---	2.65708e-09	8.33696e-06	2.10748e-05
1372980_at	500065	Tspan33	tetraspanin 33	NM_001109227 /// XM_006236227	Rn.1696	2.66702e-09	0.00133659	2.64154e-06
1388102_at	192227	Ptgr1	prostaglandin reductase 1	NM_138863	Rn.10656	2.68236e-09	3.07745e-06	6.03804e-09
1368311_at	25332	Mgmt	O-6-methylguanine-DNA methyltransferase	NM_012861	Rn.9836	2.69601e-09	0.0709175	1.0884e-05
1370866_at	124440	Rpl41	ribosomal protein L41	NM_139083	Rn.162926 /// Rn.2833	2.6991e-09	0.00278686	0.0317342
1371050_at	84024	Pon1	paraoxonase 1	NM_032077	Rn.20732	2.70548e-09	0.991858	0.00113199
1367786_at	24968 /// 103690099	LOC103690099 /// Psmb8	proteasome subunit beta type-8-like /// proteasome subunit beta 8	NM_080767 /// XM_008772786	Rn.203098	2.72142e-09	0.00640253	0.00550681
1392283_at	686412	Sall4	spalt-like transcription factor 4	XM_001074001 /// XM_003749632 /// XM_006224745 /// XM_006224746 /// XM_006235656 /// XM	---	2.73237e-09	0.117452	0.0428138
1388121_at	64312	Aplp2	amyloid beta (A4) precursor-like protein 2	NM_012906 /// NM_022520	Rn.1423	2.74108e-09	0.0239107	0.0257654
1382181_at	311984	Gsap	gamma-secretase activating protein	NM_001107845 /// XM_006235935 /// XM_006235936 /// XM_008762648 /// XM_008762649	Rn.17968	2.74387e-09	7.97217e-05	0.0167435
1376732_at	364529	Calr3	calreticulin 3	NM_001012212	Rn.144131	2.77828e-09	0.468884	0.00010846
1370329_at	171522	Cyp2d4	cytochrome P450, family 2, subfamily d, polypeptide 4	NM_138515	Rn.26060	2.79904e-09	0.0116506	6.40512e-05
1398252_at	29470	Mecr	mitochondrial trans-2-enoyl-CoA reductase	NM_017209 /// XM_006239009	Rn.15375	2.80435e-09	0.0713261	0.00939083
1372665_at	293820	Psat1	phosphoserine aminotransferase 1	NM_198738	Rn.100813	2.80722e-09	0.298008	3.89219e-07
1383498_at	---	---	---	---	---	2.82542e-09	0.0634404	0.343579
1371313_at	360572	Rpl23a	ribosomal protein L23a	NM_001108283	Rn.227007 /// Rn.6018	2.82721e-09	0.268644	0.0489249
1371988_at	294410	Man1a1	mannosidase, alpha, class 1A, member 1	NM_001033656 /// XM_006256497	Rn.3576	2.82896e-09	0.0895975	0.674513
1388784_at	307403	Csf1r	colony stimulating factor 1 receptor	NM_001029901 /// XM_006254813 /// XM_008772147 /// XM_008772148	Rn.72599	2.83734e-09	2.52434e-06	1.00131e-10
1385413_at	24329	Egfr	epidermal growth factor receptor	NM_031507 /// XM_008770416 /// XM_008770417 /// XM_008770418	---	2.89106e-09	0.0433645	0.0186866
1384388_at	361207	Tmed9	transmembrane p24 trafficking protein 9	NM_001009703	Rn.9386	2.92906e-09	0.367517	1.86356e-06
1387794_at	83517	Fcna	ficolin A	NM_031348 /// XM_008761614	Rn.20051	2.98296e-09	0.963911	9.03914e-10
1372923_at	---	---	---	---	---	2.98311e-09	0.000496102	0.00338601
1371761_at	362041	Rpl34	ribosomal protein L34	NM_001108567 /// XM_006233314 /// XM_006233315	Rn.2028	2.99123e-09	0.739424	0.000461813
1389594_at	499913	Abhd12	abhydrolase domain containing 12	NM_001024314	Rn.128955	2.99368e-09	0.217463	0.00159183
1386922_at	54231	Car2	carbonic anhydrase 2	NM_019291	Rn.26083	2.99731e-09	0.562178	7.66264e-05
1392640_at	299691	Cry1	cryptochrome circadian clock 1	NM_198750 /// XM_008765225	Rn.43646	3.04897e-09	0.00190615	0.000111778
1371429_at	114489	Dag1	dystroglycan 1 (dystrophin-associated glycoprotein 1)	NM_053697	Rn.36260	3.07312e-09	0.445239	0.524244
1383148_at	---	---	---	---	---	3.08623e-09	0.0303022	0.00372435
1374010_at	303369	Lig3	ligase III, DNA, ATP-dependent	NM_001012011 /// XM_006246989 /// XM_006246990 /// XM_008768020 /// XM_008768021 /// XM	---	3.08857e-09	0.00188418	5.31842e-05
1369235_at	60630	Unc5b	unc-5 netrin receptor B	NM_022207 /// XM_006256423	Rn.34617	3.11816e-09	0.859175	0.00494266
1371809_at	294230	Mrps18b	mitochondrial ribosomal protein S18B	NM_212534	Rn.114	3.16043e-09	0.944065	0.0918688
1371730_at	291922	Lonp2	lon peptidase 2, peroxisomal	NM_001033689 /// XM_006255238 /// XM_006255240	Rn.228635	3.16394e-09	0.0055892	6.15376e-06
1381006_at	58947	Hgfac	HGF activator	NM_053320 /// XM_008770352	Rn.144587	3.1836e-09	0.605993	0.000504553
1367598_at	24856	Ttr	transthyretin	NM_012681 /// XM_006254457	Rn.1404	3.19676e-09	0.300224	0.000119748
1389736_at	305242	Cdkl2	cyclin-dependent kinase-like 2 (CDC2-related kinase)	NM_001012035 /// XM_006250737 /// XM_006250738 /// XM_006250739 /// XM_006250740 /// XM	---	3.20233e-09	0.795982	0.0129058
1386981_at	25027	Slc16a1	solute carrier family 16 (monocarboxylate transporter), member 1	NM_012716	Rn.6085	3.20699e-09	0.093023	0.0596345
1370458_at	252941	Hdgfrp3	hepatoma-derived growth factor, related protein 3	NM_145785 /// XM_008759496	Rn.17383	3.21759e-09	0.09194	0.00371082
1391652_at	293779	Glyat	glycine-N-acyltransferase	NM_001009648 /// XM_006231121 /// XM_006231122 /// XM_006231123 /// XM_008760257	---	3.2345e-09	0.000369749	1.77879e-05
1375278_at	361970	Trim2	tripartite motif-containing 2	NM_001108552	Rn.16973	3.24442e-09	0.011343	0.0438624
1389332_at	314843	Ptprb	protein tyrosine phosphatase, receptor type, B	NM_001108095 /// XM_003754286 /// XM_008765424 /// XM_008765425 /// XM_008776435	---	3.24876e-09	0.101047	0.00119285
1368009_at	114711	Gne	glucosamine (UDP-N-acetyl)-2-epimerase/N-acetylmannosamine kinase	NM_053765 /// XM_006238006 /// XM_006238008 /// XM_006238009	Rn.18753	3.2492e-09	0.0392087	0.010314
1387228_at	25351	Slc2a2	solute carrier family 2 (facilitated glucose transporter), member 2	NM_012879 /// XM_006232207	Rn.89295	3.26292e-09	0.671278	0.034307
1370824_at	252919	Slc38a3	solute carrier family 38, member 3	NM_145776 /// XM_006243708	Rn.32067	3.29818e-09	0.000715797	7.84008e-05
1379656_a_at	313235	Coro2a	coronin, actin binding protein 2A	NM_001012101 /// XM_006238058	---	3.34145e-09	0.586679	0.000144972
1398859_at	64474	Hdlbp	high density lipoprotein binding protein	NM_172039 /// XM_006245548	Rn.8515	3.39578e-09	0.0012691	0.0253597
1374184_at	363611	Iba57	IBA57 homolog, iron-sulfur cluster assembly	NM_001108827	Rn.64287	3.45649e-09	0.00591706	0.0280555
1395403_at	362895	Stac3	SH3 and cysteine rich domain 3	NM_001130558 /// XM_006241486 /// XM_006241488 /// XM_008765415	Rn.38669	3.46618e-09	1.99995e-06	8.89593e-08
1379262_at	302640	Acot9	acyl-CoA thioesterase 9	NM_001013960	Rn.8792	3.47425e-09	0.00406183	0.000463681
1369059_at	679906	Trpm7	transient receptor potential cation channel, subfamily M, member 7	NM_053705	Rn.86991	3.49348e-09	0.0844698	0.0560024
1367983_at	84490	Fen1	flap structure-specific endonuclease 1	NM_053430 /// XM_006231072 /// XM_006231073 /// XM_006231074 /// XM_008760245 /// XM_00	Rn.16664	3.50097e-09	0.842993	0.00116549
1383121_at	---	---	---	---	---	3.51645e-09	3.48075e-06	0.109488
1384687_at	294674	Enc1	ectodermal-neural cortex 1	NM_001003401	Rn.3039	3.52113e-09	1.6317e-06	5.8168e-05
1393336_at	293410	Swap70	SWAP switching B-cell complex 70	NM_001106288	Rn.92644	3.524e-09	0.28294	0.464032
1368593_at	25109	Cd1d1	CD1d1 molecule	NM_017079	Rn.11120	3.52888e-09	0.474447	0.0151186
1370355_at	246074	Scd1	stearoyl-Coenzyme A desaturase 1	NM_139192 /// XM_006231433	Rn.1023	3.53215e-09	0.94488	9.10407e-05
1380241_a_at	293649	Lrp5	low density lipoprotein receptor-related protein 5	NM_001106321 /// XM_006230726	Rn.12698	3.53259e-09	0.232113	0.00126561
1372136_at	---	---	---	---	---	3.61127e-09	0.00103309	0.00617937
1380546_at	298250	Fggy	FGGY carbohydrate kinase domain containing	NM_001013932 /// XM_006238410 /// XM_006238413 /// XM_008763856 /// XM_008763857 /// XM	Rn.8436	3.638e-09	0.0159778	0.00193731
1368089_at	81743	Pde2a	phosphodiesterase 2A, cGMP-stimulated	NM_001143847 /// NM_001270604 /// NM_031079 /// NR_073045	Rn.10044	3.65335e-09	0.0164665	0.00260539
1389857_at	680354	Wbp5	WW domain binding protein 5	NM_001127502 /// XM_006257281 /// XM_008773438	Rn.6930	3.6629e-09	0.590447	0.00525581
1388110_at	171361 /// 100360413 /// 100911991 /// 103690265 /// 103691939	Eef1a1 /// LOC100360413 /// LOC100911991 /// LOC103690265 /// LOC103691939	eukaryotic translation elongation factor 1 alpha 1 /// eukaryotic translation elongatio	NM_175838 /// XR_591795 /// XR_597813 /// XR_597814 /// XR_598966	Rn.144660	3.67419e-09	0.0282619	0.000715539
1373287_at	500200	Atoh8	atonal bHLH transcription factor 8	NM_001109241	Rn.18505	3.71875e-09	0.692065	6.38784e-05
1374849_at	315879	Adamts7	ADAM metallopeptidase with thrombospondin type 1 motif, 7	NM_001047101 /// XM_006243523 /// XM_006243524 /// XM_006243525 /// XM_006243526 /// XM	Rn.23850	3.72147e-09	0.0232476	0.000195219
1392875_at	313101	Fbxl4	F-box and leucine-rich repeat protein 4	NM_001107919 /// XM_006237942 /// XM_006237943	Rn.12566	3.75955e-09	0.0899916	0.0718083
1389308_at	360734	Dnajb11	DnaJ (Hsp40) homolog, subfamily B, member 11	NM_001015021	Rn.14603	3.77188e-09	0.038994	0.00106555
1393621_at	399684 /// 103693015	LOC103693015 /// Vkorc1l1	vitamin K epoxide reductase complex subunit 1-like protein 1 /// vitamin K epoxide redu	NM_203338 /// XM_008766000 /// XM_008766001	Rn.163208	3.79581e-09	0.719277	0.000105242
1398850_at	25518 /// 100360977	LOC100360977 /// Ppia	TRIMCyp-like /// peptidylprolyl isomerase A (cyclophilin A)	NM_017101 /// XM_006250801	Rn.1463	3.82991e-09	5.00193e-05	0.0266257
1371752_at	287419	Rangrf	RAN guanine nucleotide release factor	NM_001105790	Rn.52091	3.84319e-09	0.477248	0.0327731
1374387_at	66028	Arl6ip5	ADP-ribosylation factor-like 6 interacting protein 5	NM_023972	Rn.64512	3.86914e-09	0.000742105	0.000703937
1369559_a_at	29364	Cd47	Cd47 molecule	NM_019195 /// XM_006248262 /// XM_006248263 /// XM_006248264 /// XM_006248265 /// XM_00	Rn.7409	3.88448e-09	0.0250209	0.0146746
1376435_at	309380	Loxl4	lysyl oxidase-like 4	NM_001107592 /// XM_006231393	---	3.8851e-09	0.116099	0.398888
1398429_at	311254	Pdhx	pyruvate dehydrogenase complex, component X	NM_001044242	Rn.228659	3.88988e-09	1.88145e-05	0.000153849
1388449_at	363241	Eef1b2	eukaryotic translation elongation factor 1 beta 2	NM_001108799	Rn.3910	3.89018e-09	0.0284616	0.33793
1370335_at	192126	Dab2ip	DAB2 interacting protein	NM_138710 /// XM_006234057 /// XM_008761697 /// XM_008761698 /// XM_008761699	Rn.14323	3.91782e-09	0.000978826	9.07592e-06
1373942_at	---	---	---	---	Rn.2860	3.92246e-09	0.000124702	8.02023e-06
1383392_at	24231 /// 294257	C2 /// Cfb	complement component 2 /// complement factor B	NM_172222 /// NM_212466	Rn.98333	3.93836e-09	0.0368654	8.48489e-06
1370903_a_at	296318	Ndrg3	NDRG family member 3	NM_001013923	Rn.93910	3.97044e-09	0.1728	0.000845115
1398840_at	89818	Vamp5	vesicle-associated membrane protein 5	NM_053555	Rn.22616	3.97483e-09	0.0855765	9.41934e-05
1379240_at	64668 /// 100911854	LOC100911854 /// Mbl2	mannose-binding protein C-like /// mannose-binding lectin (protein C) 2	NM_022704 /// XM_003749087 /// XM_003749088 /// XM_006231249 /// XM_006231250	---	4.0069e-09	0.875176	3.93342e-06
1371329_at	287444	Eif5a	eukaryotic translation initiation factor 5A	NM_001033681 /// XM_006246635 /// XM_006246637 /// XM_006246638	Rn.128212	4.07375e-09	0.0225303	0.353265
1374600_at	64627 /// 364723 /// 500351 /// 679983 /// 680097 /// 100360950 /// 100912489 /// 10254	Hist1h2ao /// Hist1h4a /// Hist1h4b /// LOC100360950 /// LOC100912489 /// LOC102548682 /// LOC102551184 /// LOC102557184 /// LOC680097 /// RGD1562378	histone cluster 1, H2ao /// histone cluster 1, H4a /// histone cluster 1, H4b /// GF203	NM_022686 /// XM_001055696 /// XM_002725280 /// XM_003752983 /// XM_006253982 /// XM_00	Rn.1659	4.09339e-09	0.0111694	7.39815e-07
1389553_at	362431	Clec4a3	C-type lectin domain family 4, member A3	NM_001005891 /// XM_006237321	Rn.137522	4.13855e-09	0.00161325	1.23399e-08
1374480_at	314212	Daam1	dishevelled associated activator of morphogenesis 1	NM_001108030 /// XM_006240211 /// XM_006240212	Rn.92012	4.15767e-09	0.0068348	0.000983781
1392090_at	304917	Serpinc1	serpin peptidase inhibitor, clade C (antithrombin), member 1	NM_001012027 /// XM_008769647	Rn.204806	4.17504e-09	0.0406442	0.00410942
1368064_a_at	24311	Ddc	dopa decarboxylase (aromatic L-amino acid decarboxylase)	NM_001270852 /// NM_001270853 /// NM_012545 /// XM_006251474 /// XM_006251475 /// XM_00	Rn.11064	4.21766e-09	0.0330897	2.18438e-05
1398994_at	288719	Tpst2	tyrosylprotein sulfotransferase 2	NM_001008508 /// XM_006249526 /// XM_008769319	Rn.3659	4.22162e-09	8.02872e-05	4.96808e-05
1368436_at	29648 /// 100911422	LOC100911422 /// Nudc	nuclear migration protein nudC-like /// nudC nuclear distribution protein	NM_017271 /// XM_008773882	Rn.10413	4.24272e-09	0.259357	0.0988945
1387995_a_at	361673	Ifitm3	interferon induced transmembrane protein 3	NM_001136124	Rn.145191	4.25161e-09	0.543804	0.00026334
1372316_at	313860	Pkdcc	protein kinase domain containing, cytoplasmic	NM_001108007	Rn.27	4.25998e-09	0.08156	0.00198919
1367588_a_at	317646 /// 100363296	LOC100363296 /// Rpl13a	ribosomal protein L13a-like /// ribosomal protein L13A	NM_173340 /// XR_085672 /// XR_086083	Rn.154879 /// Rn.226567 /// Rn.92211	4.29039e-09	0.0139122	0.0538208
1378387_at	290232	Tinf2	TERF1 (TRF1)-interacting nuclear factor 2	NM_001006962 /// XM_006251940 /// XM_006251942 /// XM_006251943 /// XM_006251944	Rn.107132	4.32001e-09	0.424651	4.57567e-06
1387790_at	140946 /// 100910308	LOC100910308 /// Paics	multifunctional protein ADE2-like /// phosphoribosylaminoimidazole carboxylase, phospho	NM_080910 /// XM_003751352 /// XM_006250852 /// XM_006250853 /// XM_006250854	Rn.3015	4.37457e-09	0.000310623	0.00275978
1371833_at	304284	Bri3	brain protein I3	NM_001009604	Rn.7700	4.37773e-09	2.74001e-07	4.30261e-06
1385087_at	---	---	---	---	---	4.38082e-09	0.000422205	0.00853727
1398360_at	679532	Elovl1	ELOVL fatty acid elongase 1	NM_001044275	Rn.29724	4.38917e-09	0.370324	0.0179579
1371451_at	364974	Rnaseh2a	ribonuclease H2, subunit A	NM_001013234 /// XM_008772414 /// XM_008772415 /// XM_008772416	Rn.3693	4.40653e-09	0.160556	7.88747e-05
1373510_at	25624	Vamp1	vesicle-associated membrane protein 1	NM_013090 /// XR_592264	Rn.31977	4.40815e-09	0.119723	0.000328519
1387985_a_at	259247	Obp3	alpha-2u globulin PGCL4	NM_001033958 /// NM_001033959 /// NM_147215 /// XR_354056	Rn.86413	4.41109e-09	0.00156762	0.000136203
1388390_at	299899 /// 100911110	Eif3h /// LOC100911110	eukaryotic translation initiation factor 3, subunit H /// eukaryotic translation initia	NM_198751 /// XM_003750101	Rn.129213	4.42736e-09	0.912916	0.237925
1371411_at	315217	Plxnb2	plexin B2	NM_001108106 /// XM_006242202 /// XM_006242205 /// XM_006242206 /// XM_006242207 /// XM	Rn.22051	4.43358e-09	0.00441535	8.23846e-07
1370334_at	64471	Plekhb1	pleckstrin homology domain containing, family B (evectins) member 1	NM_172033 /// XM_006229787 /// XM_006229788 /// XM_006229789 /// XM_006229791 /// XM_00	Rn.8415	4.45261e-09	1.00652e-05	0.06477
1386947_at	83502	Cdh1	cadherin 1	NM_031334	Rn.1303	4.46952e-09	0.309496	0.00443182
1388352_at	362228	Naa20	N(alpha)-acetyltransferase 20, NatB catalytic subunit	NM_001108595 /// XM_006235155	Rn.30327	4.50223e-09	0.000535622	0.00672894
1390530_at	---	---	---	---	Rn.22717	4.50845e-09	1.08401e-05	0.487638
1391039_at	---	---	---	---	---	4.51232e-09	0.535563	0.0149992
1379805_at	362861	Slc41a2	solute carrier family 41 (magnesium transporter), member 2	NM_001108742	Rn.7329	4.62322e-09	0.00342262	0.0026364
1375056_at	100361733	Ociad2	OCIA domain containing 2	NM_001271181	Rn.105660	4.62851e-09	0.840656	0.00833233
1373650_at	312826	Cmas	cytidine monophosphate N-acetylneuraminic acid synthetase	NM_001009419	Rn.16352	4.6417e-09	0.299025	0.00834892
1379608_at	310537	RGD1560010	RGD1560010	NM_001107685	Rn.151465	4.65668e-09	0.0301235	0.035793
1370301_at	81686	Mmp2	matrix metallopeptidase 2	NM_031054	Rn.6422	4.66489e-09	4.62168e-06	0.000177363
1371393_at	313717	Clstn1	calsyntenin 1	NM_001007092	Rn.99876	4.67524e-09	0.0212892	5.18961e-06
1369727_at	25649	Apoa2	apolipoprotein A-II	NM_013112 /// XM_006250238 /// XM_006250239	Rn.89304	4.67659e-09	0.000996385	5.69917e-05
1397924_at	100912473	LOC100912473	serine/arginine-rich splicing factor 7-like	XR_349035 /// XR_357013	---	4.67919e-09	0.00787835	0.000490717
1373607_at	64445	St3gal3	ST3 beta-galactoside alpha-2,3-sialyltransferase 3	NM_031697 /// XM_006238715 /// XM_006238716 /// XM_008764066 /// XM_008764067	---	4.7011e-09	0.00495081	0.0236315
1374696_at	---	---	---	---	---	4.70156e-09	0.259087	0.00596169
1367813_at	114004	Ppp1r14a	protein phosphatase 1, regulatory (inhibitor) subunit 14A	NM_130403	Rn.73852	4.71164e-09	0.0758917	2.60923e-06
1370067_at	24552	Me1	malic enzyme 1, NADP(+)-dependent, cytosolic	NM_012600 /// XM_008766439	Rn.3519	4.78235e-09	0.816393	0.00723016
1372313_at	362003	Gpr89b	G protein-coupled receptor 89B	NM_001139486 /// XM_006232976	Rn.160685	4.8815e-09	0.000435442	0.0405444
1380919_at	---	---	---	---	Rn.212007	4.92482e-09	0.739067	0.00830221
1370414_at	252916	Rab38	RAB38, member RAS oncogene family	NM_145774	Rn.9824	4.94875e-09	0.397187	0.000102266
1373309_at	308602	Tmem86a	transmembrane protein 86A	NM_001135016	Rn.23056	4.98029e-09	0.892746	0.000221229
1368295_at	140860	Slco2b1	solute carrier organic anion transporter family, member 2b1	NM_080786 /// XM_006229721 /// XM_006229722 /// XM_006229723 /// XM_006229724 /// XM_00	Rn.44538	5.1313e-09	0.00195649	0.0449324
1392818_at	81714	Gas5	growth arrest specific 5	NR_002704	Rn.14733	5.13183e-09	5.60545e-05	1.84962e-09
1379420_at	299135	RGD1565002	similar to Dehydrogenase/reductase SDR family member 7 precursor (Retinal short-chain d	NM_001271394	Rn.27771	5.13599e-09	0.665213	0.726514
1372774_at	314312	Entpd5	ectonucleoside triphosphate diphosphohydrolase 5	NM_199394 /// XM_006240343 /// XM_006240344 /// XM_006240345 /// XM_006240346	---	5.1898e-09	0.763176	0.0103023
1393347_at	308995	Itgal	integrin, alpha L	NM_001033998 /// XM_006230269	Rn.14655	5.19061e-09	8.61808e-07	8.35859e-11
1378017_at	307081	Pitrm1	pitrilysin metallopeptidase 1	NM_001107363 /// XM_006254186	Rn.218278	5.22465e-09	0.974045	0.00130868
1388428_at	362227	Dtd1	D-tyrosyl-tRNA deacylase 1	NM_001108594 /// XM_006235128	Rn.23561	5.24756e-09	0.00634368	0.00277498
1380504_at	---	---	---	---	---	5.266e-09	0.00234063	0.00208811
1367828_at	64304	Acads	acyl-CoA dehydrogenase, C-2 to C-3 short chain	NM_022512	Rn.1167	5.36551e-09	0.0268027	8.18071e-05
1390852_x_at	---	---	---	---	Rn.166202	5.39798e-09	0.0239875	0.00579994
1380345_at	313553	Rimkla	ribosomal modification protein rimK-like family member A	XR_146000 /// XR_146988	Rn.162833	5.44448e-09	0.532792	0.00722279
1380854_at	89811	Vegfb	vascular endothelial growth factor B	NM_053549 /// XM_006230910 /// XM_006230911 /// XM_006230912	---	5.44705e-09	0.0118907	0.182053
1373149_at	293491	Ypel3	yippee-like 3	NM_001135698 /// XM_006230233 /// XM_006230235 /// XM_008759876	Rn.138455	5.45399e-09	0.161585	0.479306
1395146_at	312670	Adipor2	adiponectin receptor 2	NM_001037979 /// XM_006237183 /// XM_006237184 /// XM_006237185 /// XM_006237186	---	5.4617e-09	0.0212752	0.0111132
1377692_at	362697	Ppp1r21	protein phosphatase 1, regulatory subunit 21	NM_001271305 /// XM_008764482	Rn.14962	5.46516e-09	0.236544	2.1118e-05
1389010_at	299732	Lta4h	leukotriene A4 hydrolase	NM_001030031 /// XM_006241251	Rn.104990	5.49267e-09	5.59777e-11	2.51756e-08
1388323_at	362440	Ndufa9	NADH dehydrogenase (ubiquinone) 1 alpha subcomplex, 9	NM_001100752 /// XM_006237500	Rn.107963	5.4997e-09	0.0634533	0.00156316
1376085_at	309357	Tmem185a	transmembrane protein 185A	NM_001135712	Rn.6505	5.5302e-09	0.107941	3.01413e-05
1387454_at	63912	Fam129a	family with sequence similarity 129, member A	NM_022242	Rn.205850	5.55153e-09	0.0849632	0.0139447
1390532_at	503568	Slc13a4	solute carrier family 13 (sodium/sulfate symporter), member 4	NM_001012621 /// XM_006236283 /// XM_006236284	Rn.12277	5.553e-09	4.39339e-05	7.40456e-10
1398907_at	288783	Ormdl2	ORMDL sphingolipid biosynthesis regulator 2	NM_001105940 /// XM_006240753 /// XM_006240754	Rn.106721	5.59391e-09	3.30111e-05	0.00569814
1374990_at	---	---	---	---	Rn.144604	5.59532e-09	0.00200534	0.0126992
1389148_at	317191	Apool	apolipoprotein O-like	NM_001014105 /// XM_006257191	Rn.106347	5.62906e-09	0.611917	0.00189184
1391916_at	307459	Arhgap26	Rho GTPase activating protein 26	NM_001107389 /// XM_006254660 /// XM_006254662 /// XM_006254663 /// XM_008772068	---	5.64989e-09	0.615022	0.787168
1375442_at	293828	Mphosph10	M-phase phosphoprotein 10 (U3 small nucleolar ribonucleoprotein)	NM_001106340	Rn.103228	5.67225e-09	5.95766e-07	0.000183701
1388325_at	299159	Atp6v1d	ATPase, H+ transporting, lysosomal V1 subunit D	NM_199386	Rn.234325	5.68758e-09	1.76766e-07	1.19814e-09
1367687_a_at	25508	Pam	peptidylglycine alpha-amidating monooxygenase	NM_013000 /// XM_006245594 /// XM_006245595 /// XM_006245596 /// XM_006245597 /// XM_00	Rn.1121	5.72676e-09	0.912073	2.45117e-06
1373020_at	679907	Pam16	presequence translocase-associated motor 16 homolog (S. cerevisiae)	NM_001100136	Rn.144694	5.77628e-09	0.17664	0.00177772
1386269_x_at	300652	Sorl1	sortilin-related receptor, LDLR class A repeats-containing	NM_053519	Rn.46267	5.78946e-09	0.630963	0.641965
1386881_at	24484	Igfbp3	insulin-like growth factor binding protein 3	NM_012588	Rn.26369	5.81649e-09	0.455509	1.98142e-07
1374006_at	541589	Ccbl2	cysteine conjugate-beta lyase 2	NM_001015037	Rn.28263	5.86392e-09	0.0215088	1.20703e-06
1382613_at	679845	Shc4	SHC (Src homology 2 domain containing) family, member 4	NM_001191065	Rn.24594	5.8923e-09	0.0200622	0.00220394
1372270_at	300668	Dpagt1	dolichyl-phosphate (UDP-N-acetylglucosamine) N-acetylglucosaminephosphotransferase 1 (G	NM_199388 /// XM_006242921	Rn.129301	5.93749e-09	0.168554	0.0110121
1372369_at	361732	Tmem109	transmembrane protein 109	NM_001007736 /// XM_006231059 /// XM_008760235 /// XM_008760236 /// XM_008760237	Rn.1105	5.98829e-09	0.0696431	0.00497008
1384068_at	306575	Ckap2	cytoskeleton associated protein 2	NM_001169139	Rn.50526	6.01699e-09	0.029338	1.82819e-06
1370465_at	170913	Abcb1a	ATP-binding cassette, sub-family B (MDR/TAP), member 1A	NM_133401 /// XM_006235994	Rn.154810	6.01942e-09	0.457645	0.19913
1388031_x_at	259245 /// 298107	LOC259245 /// Mup5	alpha-2u globulin PGCL5 /// major urinary protein 5	NM_147213 /// NM_203325	Rn.107041 /// Rn.154508	6.02488e-09	0.620451	0.00121057
1373452_at	309301	Rcl1	RNA terminal phosphate cyclase-like 1	NM_001013152 /// XM_006231208	Rn.22496	6.02604e-09	0.56983	5.24767e-05
1397541_at	363294	Twsg1	twisted gastrulation BMP signaling modulator 1	NM_001108811 /// XM_008767381	---	6.09644e-09	0.144117	1.03329e-05
1372524_at	313977	Lpin1	lipin 1	NM_001012111 /// XM_008764593	---	6.11285e-09	0.0670484	0.00144976
1382281_at	---	---	---	---	Rn.204394	6.12511e-09	0.0680052	1.42424e-06
1370253_at	81768 /// 100360057	LOC100360057 /// Rpl22	ribosomal protein L22-like /// ribosomal protein L22	NM_031104 /// XM_002729392 /// XM_003753916	Rn.21738	6.12687e-09	0.717256	0.0502525
1393734_at	84384	Timm10b	translocase of inner mitochondrial membrane 10 homolog B (yeast)	NM_053371	---	6.14322e-09	0.122615	0.000748262
1389228_at	297415	Fam136a	family with sequence similarity 136, member A	NM_001106605	Rn.198157	6.14576e-09	0.0428398	0.0546147
1393070_at	360612	Scrn2	secernin 2	NM_001012142 /// XM_006247342 /// XM_008768079	Rn.15274	6.15964e-09	0.000733028	1.313e-05
1371516_at	361070	Xpo7	exportin 7	NM_001108386 /// XM_006252282 /// XM_008770832	Rn.32535	6.25938e-09	0.022074	5.97108e-06
1381989_at	314393	Trip11	thyroid hormone receptor interactor 11	NM_001191772 /// XM_006240469 /// XM_006240470	---	6.26815e-09	0.703539	0.150697
1393965_at	308519	Dpy19l3	dpy-19-like 3 (C. elegans)	NM_001135835 /// XM_006228888 /// XM_006228889 /// XM_006228890 /// XM_008759162 /// XM	Rn.26603	6.2694e-09	0.582083	0.0352649
1370163_at	24609	Odc1	ornithine decarboxylase 1	NM_001302083 /// NM_012615 /// XM_006239906 /// XM_006239907 /// XM_006239908 /// XM_00	Rn.874	6.30192e-09	0.00107436	1.33252e-05
1371596_at	287113	Rnps1	RNA binding protein S1	NM_001011890 /// XM_006245931 /// XM_006245932 /// XM_006245933	Rn.7235	6.30378e-09	0.00588994	0.0852677
1381336_at	24954	Insr	insulin receptor	NM_017071 /// XM_006248752 /// XM_006248753	---	6.38518e-09	2.03615e-05	0.00233503
1372258_at	100192313	Atxn7l3b	ataxin 7-like 3B	NM_001136261	Rn.98813	6.39124e-09	1.76353e-05	1.52028e-07
1397810_at	---	---	---	---	---	6.39999e-09	0.000143166	1.0076e-05
1374676_at	353229	Sgms1	sphingomyelin synthase 1	NM_181386	---	6.46163e-09	0.0169804	0.0161303
1388828_at	315617	Sidt2	SID1 transmembrane family, member 2	NM_001108142 /// XM_006242941 /// XM_006242942 /// XM_006242943	Rn.162997	6.58282e-09	0.0374139	0.112915
1394346_at	295319	Man1a2	mannosidase, alpha, class 1A, member 2	NM_001106452	Rn.218006	6.58326e-09	0.934615	0.00155469
1368146_at	114856	Dusp1	dual specificity phosphatase 1	NM_053769	Rn.98260	6.60101e-09	0.0112796	0.000157871
1388851_at	291671 /// 100912578	Hspa9 /// LOC100912578	heat shock protein 9 /// stress-70 protein, mitochondrial-like	NM_001100658 /// XM_003749502	Rn.7535	6.62681e-09	0.0119152	0.00523311
1375457_at	311748	Metap1d	methionyl aminopeptidase type 1D (mitochondrial)	NM_001107812 /// XM_008761908	Rn.24026	6.63171e-09	0.140447	0.0291498
1379376_at	501162	Mreg	melanoregulin	NM_001192002 /// XM_006245265	---	6.66884e-09	0.614388	5.36973e-05
1371496_at	100366121	Smim24	small integral membrane protein 24	XM_002726871 /// XM_003750276	---	6.69007e-09	0.0614634	1.73627e-06
1372868_at	304884	Tor3a	torsin family 3, member A	NM_001009683	Rn.2164	6.72041e-09	0.0117006	0.784535
1381980_at	304881	Tor1aip2	torsin A interacting protein 2	NM_001165896 /// NM_001165897 /// NM_199100 /// XM_006250043 /// XM_006250044 /// XM_00	Rn.22719	6.72901e-09	0.889196	0.00102386
1376463_at	---	---	---	---	Rn.17336	6.75145e-09	0.01551	0.030691
1378524_at	362900	Rnf19a	ring finger protein 19A, RBR E3 ubiquitin protein ligase	NM_001130560	Rn.204043	6.7596e-09	0.547399	0.000514026
1373561_at	316533	Chpf	chondroitin polymerizing factor	NM_001005906 /// XM_006245228	Rn.3794	6.80407e-09	0.822046	0.236402
1393183_at	502348	Stard5	StAR-related lipid transfer (START) domain containing 5	NM_001192011	Rn.62294	6.83744e-09	0.118239	1.77196e-05
1387888_at	81772 /// 103689992	LOC103689992 /// Rps9	40S ribosomal protein S9 /// ribosomal protein S9	NM_001313935 /// NM_031108 /// NR_132728 /// NR_132729 /// XM_008758836	Rn.109735	6.85912e-09	0.0442506	7.3067e-05
1373058_at	300857	Tmem30a	transmembrane protein 30A	NM_001004248 /// XM_006243435	Rn.161918	6.86268e-09	0.197953	0.000488131
1373055_at	315591	Tbcel	tubulin folding cofactor E-like	NM_001014089 /// XM_006242859 /// XM_008766134	---	6.90062e-09	0.400932	0.000447166
1384984_at	---	---	---	---	Rn.231371	6.92255e-09	0.132478	0.00111193
1369909_s_at	245966	Tmem150a	transmembrane protein 150A	NM_139107 /// XM_006236658	Rn.144670	7.01492e-09	1.58969e-06	3.38985e-06
1395018_at	291624	Lars	leucyl-tRNA synthetase	NM_001009637 /// XM_006254672	Rn.7687	7.02125e-09	0.00588856	2.23704e-07
1389081_at	288659	Vps37b	vacuolar protein sorting 37 homolog B (S. cerevisiae)	NM_001105928 /// XM_006249332	Rn.144032	7.06488e-09	0.0784551	0.000210223
1367906_at	24162	Acp2	acid phosphatase 2, lysosomal	NM_016988 /// XM_006234500	Rn.9816	7.11225e-09	0.79987	0.0115154
1370148_at	24464	Hp	haptoglobin	NM_012582	Rn.10950	7.18037e-09	0.00241144	0.000234803
1370706_a_at	313375	Cyp2j3	cytochrome P450, family 2, subfamily j, polypeptide 3	NM_175766	Rn.28757	7.21982e-09	0.850646	0.0457061
1373059_at	360823	Ankrd13a	ankyrin repeat domain 13a	NM_001012148 /// XM_006249461 /// XM_006249462	Rn.3722	7.2379e-09	0.0113909	0.00546428
1389161_at	24450	Hmgcs2	3-hydroxy-3-methylglutaryl-CoA synthase 2 (mitochondrial)	NM_173094 /// XM_006233002	---	7.25584e-09	0.0714423	0.00018628
1390046_at	309098	Tubgcp2	tubulin, gamma complex associated protein 2	NM_001107560 /// XM_006230457 /// XM_006230458 /// XM_006230459 /// XM_006230460 /// XM	Rn.138249	7.26448e-09	0.19606	1.12884e-05
1372001_at	680987	Fam96b	family with sequence similarity 96, member B	NM_001144854	Rn.2631	7.26848e-09	0.063821	0.127617
1371435_at	288770	Naca	nascent polypeptide-associated complex alpha subunit	NM_001105939 /// NM_001198562 /// NM_001198580	Rn.162909	7.29122e-09	0.725765	0.000289973
1394117_at	---	---	---	---	---	7.30513e-09	0.0112867	0.000434801
1375415_at	366468	Lsm10	LSM10, U7 small nuclear RNA associated	NM_001108976 /// XM_006238895 /// XM_006238896 /// XM_006238897	Rn.3612	7.30688e-09	4.16165e-07	5.73208e-08
1392644_s_at	498662	Tdrp	testis development related protein	NM_001100791 /// XM_006253397 /// XM_006253398 /// XM_006253399	Rn.11716	7.32435e-09	0.160628	4.01378e-06
1387511_at	24299 /// 24894	Cyp2a1 /// Cyp2a3	cytochrome P450, family 2, subfamily a, polypeptide 1 /// cytochrome P450, family 2, su	NM_012542 /// NM_012692 /// XM_008759105 /// XM_008759106	Rn.32107	7.32737e-09	0.814775	0.000427536
1388403_at	361596	Idh2	isocitrate dehydrogenase 2 (NADP+), mitochondrial	NM_001014161	Rn.3490	7.35327e-09	0.165184	8.06074e-05
1395455_at	361838 /// 100910795	Hnrnph3 /// LOC100910795	heterogeneous nuclear ribonucleoprotein H3 /// heterogeneous nuclear ribonucleoprotein	NM_001108532 /// XM_003751958 /// XM_006256376 /// XM_006256377 /// XM_006256378 /// XM	---	7.43464e-09	0.686636	0.239452
1380596_at	307562	Dsg2	desmoglein 2	XM_006222509 /// XM_006254474	---	7.43752e-09	0.0506775	0.00217675
1385181_at	689790	Clec2dl1	C-type lectin domain family 2 member D-like 1	NM_001085404 /// XM_006237453 /// XM_008763333	---	7.44417e-09	0.618101	0.0239776
1383843_at	288240	Hlcs	holocarboxylase synthetase (biotin-(proprionyl-CoA-carboxylase (ATP-hydrolysing)) ligas	XM_001054618 /// XM_006221085 /// XM_006221086 /// XM_006221087 /// XM_006221088 /// XM	---	7.48038e-09	0.000223912	0.000557257
1391981_at	---	---	---	---	---	7.52843e-09	0.0109438	0.000539042
1372905_at	305679	Vcl	vinculin	NM_001107248 /// XM_006251639	Rn.164613	7.54331e-09	0.0318069	9.71536e-05
1372401_at	298071	Nans	N-acetylneuraminic acid synthase	NM_001106655	Rn.17006	7.56758e-09	0.494099	0.00952808
1373957_at	24718	Reln	reelin	NM_080394 /// XM_006235873	---	7.65755e-09	0.977128	0.0059765
1370199_at	84595	Nucb1	nucleobindin 1	NM_053463 /// XM_006229163 /// XM_006229164 /// XM_006229165	Rn.1492	7.69565e-09	0.0534554	0.0218546
1389732_at	679937	Dram1	DNA-damage regulated autophagy modulator 1	NM_001173427	Rn.1826	7.70494e-09	5.3293e-07	2.07246e-13
1368354_at	25260	Gstt1	glutathione S-transferase theta 1	NM_053293 /// XM_008772859 /// XM_008772860 /// XM_008772861	Rn.11122	7.71848e-09	0.395385	3.52912e-06
1375538_at	305679	Vcl	vinculin	NM_001107248 /// XM_006251639	Rn.164613	7.81329e-09	0.792937	6.90894e-05
1372684_at	289734	Smtn	smoothelin	NM_001013049 /// XM_006251194 /// XM_006251195 /// XM_006251196 /// XM_008770259	Rn.40766	7.84704e-09	0.774151	4.26179e-07
1373270_at	303630	Wipi1	WD repeat domain, phosphoinositide interacting 1	NM_001127297 /// XM_008768366 /// XM_008768367	Rn.203725	7.92939e-09	0.380977	0.652361
1367907_a_at	116561	Cltb	clathrin, light chain B	NM_053835 /// XM_006253595	Rn.3440	7.94574e-09	0.0797068	1.93956e-07
1386892_at	83801	Ptms	parathymosin	NM_031975	Rn.3609	8.00138e-09	0.0498823	2.82725e-07
1368226_at	171047	Dnph1	2'-deoxynucleoside 5'-phosphate N-hydrolase 1	NM_133525	Rn.6997	8.00333e-09	0.466036	5.91581e-05
1389622_at	362322	Slc25a13	solute carrier family 25 (aspartate/glutamate carrier), member 13	XM_001054092 /// XM_006224828 /// XM_008762739 /// XM_008762740	---	8.0845e-09	2.81531e-05	0.00305479
1368221_at	24413	Nr3c1	nuclear receptor subfamily 3, group C, member 1	NM_012576 /// XM_008772065 /// XM_008772066	Rn.90070	8.11881e-09	0.731247	0.250433
1371567_at	291450	Aldh7a1	aldehyde dehydrogenase 7 family, member A1	NM_001271105	Rn.7330	8.14721e-09	0.0367766	0.00432088
1397241_at	313553	Rimkla	ribosomal modification protein rimK-like family member A	XR_146000 /// XR_146988	Rn.162833	8.22018e-09	0.878252	0.000920833
1370394_at	367586	IgG-2a	gamma-2a immunoglobulin heavy chain	---	Rn.10956	8.24302e-09	0.297188	6.65298e-05
1387892_at	29214	Tubb5	tubulin, beta 5 class I	NM_173102	Rn.2458	8.24681e-09	0.010675	4.90542e-08
1367630_at	81774	Rps11	ribosomal protein S11	NM_031110	Rn.2177	8.36603e-09	0.00412489	0.0111149
1387977_at	85482	Nbn	nibrin	NM_138873 /// XM_006237916	Rn.25214	8.40184e-09	0.574747	0.00142538
1387340_at	140945	Rtn3	reticulon 3	NM_001009953 /// NM_080909 /// XM_006230649 /// XM_006230650	Rn.11652	8.41731e-09	0.0172696	9.53724e-06
1385460_at	288692	Wsb2	WD repeat and SOCS box-containing 2	NM_001007616 /// XM_008769220	Rn.4063	8.42105e-09	0.135982	0.0736732
1390164_at	294088	Pank1	pantothenate kinase 1	NM_001106373 /// XM_006231276 /// XM_006231277 /// XM_006231278	---	8.44784e-09	0.000180695	0.0115426
1374151_at	---	---	---	---	---	8.4897e-09	0.0778681	0.0005205
1371328_at	361367	Amfr	autocrine motility factor receptor, E3 ubiquitin protein ligase	XM_006222665 /// XM_008772340	Rn.228633	8.504e-09	0.013043	0.000331277
1388523_at	298370	Txndc12	thioredoxin domain containing 12 (endoplasmic reticulum)	NM_001100840	Rn.5953	8.52254e-09	0.00340643	6.02705e-08
1380358_at	---	---	---	---	---	8.57396e-09	0.339023	0.0133063
1368608_at	54246	Cyp2f4	cytochrome P450, family 2, subfamily f, polypeptide 4	NM_019303 /// XM_006228585	Rn.10817	8.76041e-09	0.053889	0.000226158
1395083_at	---	---	---	---	---	8.83981e-09	0.551334	0.262689
1372739_at	362890	Tspan31	tetraspanin 31	NM_001008378	Rn.129220	8.84156e-09	0.0398405	0.568222
1371854_at	---	---	---	---	---	8.84739e-09	0.0458808	2.03183e-05
1383325_at	690806	Smim13	small integral membrane protein 13	NM_001135576	Rn.23454	8.86084e-09	0.100389	0.00184833
1385507_at	288664	Fam109a	family with sequence similarity 109, member A	XM_002724821 /// XM_002727967 /// XM_006221355 /// XM_006249410	Rn.200726	8.90727e-09	0.0526764	0.318666
1374468_at	301059	Myd88	myeloid differentiation primary response 88	NM_198130 /// XM_006244087	Rn.37341	8.97794e-09	0.151143	0.000129381
1379402_at	170924	Abcc4	ATP-binding cassette, subfamily C (CFTR/MRP), member 4	NM_133411 /// XM_008770939	Rn.13195	9.01787e-09	3.2363e-05	0.00612305
1383623_at	300470	Thyn1	thymocyte nuclear protein 1	NM_001007661	Rn.87291	9.03975e-09	0.945847	5.96576e-06
1370936_at	245961	Dmgdh	dimethylglycine dehydrogenase	NM_139102 /// XM_008760629 /// XM_008760630 /// XM_008760631 /// XM_008760632	Rn.3646	9.12938e-09	6.26983e-07	0.000133835
1367818_at	29309	Coq3	coenzyme Q3 methyltransferase	NM_019187	Rn.3824	9.20138e-09	0.063552	0.0278663
1385828_at	686393	Pradc1	protease-associated domain containing 1	XM_001073919 /// XM_003749786 /// XM_006224973 /// XM_006236797 /// XM_008763097 /// XM	Rn.153870	9.3719e-09	0.00922008	0.0042974
1386900_at	80881	Serp1	stress-associated endoplasmic reticulum protein 1	NM_030835	Rn.2119	9.37839e-09	0.150141	0.00163953
1373500_at	313867	Lrpprc	leucine-rich pentatricopeptide repeat containing	NM_001008519	Rn.92051	9.51285e-09	0.558452	0.628794
1382094_at	29645	Ptprj	protein tyrosine phosphatase, receptor type, J	NM_017269	Rn.10278	9.53174e-09	0.119643	0.000749515
1388313_at	122799	Rps25	ribosomal protein s25	NM_001005528	Rn.60855	9.54529e-09	0.144656	0.00147948
1375337_at	---	---	---	---	Rn.199144	9.54844e-09	0.889414	0.000781703
1371318_at	140655	Rps16	ribosomal protein S16	NM_001169146 /// XM_006228612	Rn.29791	9.60808e-09	0.0171319	0.00360253
1368544_a_at	85383	Nol3	nucleolar protein 3 (apoptosis repressor with CARD domain)	NM_053516 /// XM_006255539 /// XM_006255542 /// XM_008772540	Rn.86956	9.61226e-09	0.000476553	5.16624e-08
1374345_at	---	---	---	---	---	9.64538e-09	0.147923	0.000465532
1368021_at	24172 /// 310903	Adh1 /// Adh6	alcohol dehydrogenase 1 (class I) /// alcohol dehydrogenase 6 (class V)	NM_001012084 /// NM_019286 /// XM_006233372 /// XM_006233374 /// XM_006233375 /// XM_00	Rn.40222	9.64576e-09	0.850478	1.76415e-06
1370158_at	79433	Myh10	myosin, heavy chain 10, non-muscle	NM_031520 /// XM_006246821 /// XM_008767880 /// XM_008767881	Rn.98166	9.6686e-09	0.000222546	5.63457e-10
1370407_at	246302	Pcyox1	prenylcysteine oxidase 1	NM_145085	Rn.34505	9.69993e-09	0.0175594	0.00849954
1382187_at	295228	Gpatch4	G patch domain containing 4	NM_001024979 /// XM_008761129 /// XM_008761130 /// XM_008761131 /// XM_008761132	Rn.20166	9.71849e-09	0.164356	0.0056618
1382008_at	361751	Rnls	renalase, FAD-dependent amine oxidase	NM_001014167 /// XM_006231293 /// XM_006231294 /// XM_008760345	Rn.15885	9.81464e-09	2.65983e-07	6.77175e-05
1371428_at	689134	Sec61g	Sec61 translocon gamma subunit	NM_001135020	Rn.1965	9.81872e-09	0.000651408	0.00197454
1373701_at	60630	Unc5b	unc-5 netrin receptor B	NM_022207 /// XM_006256423	---	9.82496e-09	0.0124566	0.000112974
1368789_at	56780	Acpp	acid phosphatase, prostate	NM_001134901 /// NM_020072	Rn.40121	9.92971e-09	0.304191	0.00825464
1371504_at	100361520	Rpl37a	ribosomal protein L37a	NM_001108801 /// NM_001205318	Rn.129347	9.94311e-09	0.353608	0.00298063
1377457_a_at	300652	Sorl1	sortilin-related receptor, LDLR class A repeats-containing	NM_053519	Rn.46267	9.95623e-09	0.0754457	0.0808308
1397417_at	---	---	---	---	---	9.9849e-09	0.840073	0.0560685
1373160_at	680466	Plpp5	phospholipid phosphatase 5	NM_001109411 /// XM_008771367	Rn.199008	1.00253e-08	0.00764092	7.96015e-05
1367880_at	25473	Lamb2	laminin, beta 2	NM_012974 /// XM_006243709	Rn.774	1.01264e-08	0.121646	0.00892196
1394594_at	---	---	---	---	---	1.01339e-08	0.00639948	8.02352e-05
1370690_at	291671	Hspa9	heat shock protein 9	NM_001100658	Rn.7535	1.02008e-08	0.0683121	0.00325739
1393404_at	303311	Rtn4rl1	reticulon 4 receptor-like 1	NM_181377	Rn.22361	1.0316e-08	9.21976e-05	0.000423087
1393606_at	362219	Gpcpd1	glycerophosphocholine phosphodiesterase 1	NM_198779 /// XM_008762183 /// XM_008762184 /// XM_008762185 /// XM_008762186	Rn.11612	1.04427e-08	1.60823e-08	2.53606e-05
1373478_at	---	---	---	---	---	1.05263e-08	0.128591	8.4901e-07
1386344_at	---	---	---	---	Rn.230180	1.05537e-08	0.291464	0.00178727
1385449_s_at	288659	Vps37b	vacuolar protein sorting 37 homolog B (S. cerevisiae)	NM_001105928 /// XM_006249332	Rn.144032	1.05754e-08	0.00526429	0.00532032
1371316_at	29752 /// 687780 /// 100360647	Fau /// LOC100360647 /// LOC687780	Finkel-Biskis-Reilly murine sarcoma virus (FBR-MuSV) ubiquitously expressed /// ubiquit	NM_001012739 /// NM_001160231 /// NM_001160232 /// XM_001080119 /// XM_003750169 /// XM	Rn.5998	1.06565e-08	0.129572	0.0766697
1388153_at	25288	Acsl1	acyl-CoA synthetase long-chain family member 1	NM_012820 /// XM_006253122 /// XM_006253123 /// XM_006253124 /// XM_006253125 /// XM_00	Rn.6215	1.07222e-08	0.0014984	0.00318642
1371608_at	287126	Mrps34	mitochondrial ribosomal protein S34	NM_001105771	Rn.11777	1.08481e-08	0.290619	0.00657311
1371223_a_at	24536	Lepr	leptin receptor	NM_012596	Rn.9891	1.08905e-08	8.19627e-05	0.000316821
1389744_at	102548740	LOC102548740	uncharacterized LOC102548740	XR_591716 /// XR_600372	---	1.09102e-08	0.0844903	2.66865e-06
1373921_at	684538	Echdc3	enoyl CoA hydratase domain containing 3	NM_001101010	Rn.202613	1.09236e-08	1.28166e-05	1.19481e-05
1367465_at	192275	Dad1	defender against cell death 1	NM_138910	Rn.7262	1.10583e-08	0.218595	0.140709
1371308_at	29426 /// 100362640	Rps4x /// Rps4x-ps9	ribosomal protein S4, X-linked /// ribosomal protein S4, X-linked, pseudogene 9	NM_001007600 /// XM_002730258 /// XM_003754775	Rn.196072 /// Rn.40171	1.10956e-08	0.117999	1.08049e-06
1380777_at	---	---	---	---	Rn.234484	1.1101e-08	0.235226	0.00587546
1372825_at	---	---	---	---	---	1.11257e-08	0.00578994	0.00726003
1372561_at	298500	Smap2	small ArfGAP2	NM_001100669	Rn.203765	1.11465e-08	0.824631	4.42602e-06
1368081_at	79248	Abca2	ATP-binding cassette, subfamily A (ABC1), member 2	NM_024396 /// XM_006233645 /// XM_008761609	Rn.13115	1.12148e-08	2.47911e-05	0.00218343
1388731_at	291403	Zadh2	zinc binding alcohol dehydrogenase, domain containing 2	NM_001106129	Rn.12321	1.13126e-08	4.59482e-05	1.3949e-06
1373429_at	406169	Atf6b	activating transcription factor 6 beta	NM_001002809 /// XM_006255983 /// XR_362003	Rn.18179	1.13196e-08	0.0775548	0.0471252
1371147_at	299276	Serpina3m	serine (or cysteine) proteinase inhibitor, clade A, member 3M	NM_001270982 /// XM_006240466	Rn.107050	1.13219e-08	0.139803	0.00224346
1387005_at	50654	Ctss	cathepsin S	NM_017320	Rn.11347	1.13503e-08	1.92686e-06	4.34034e-10
1395781_at	298506	Mycl	v-myc avian myelocytomatosis viral oncogene lung carcinoma derived homolog	NM_001191763 /// XM_006238793 /// XM_006238795 /// XM_008764002	---	1.14887e-08	0.190522	0.0987202
1376728_at	305340	Rbm47	RNA binding motif protein 47	NM_001005882 /// XM_006250949 /// XM_006250950 /// XM_006250951 /// XM_006250952 /// XM	---	1.15023e-08	0.000630319	0.644212
1383165_at	362019	RGD1310209	similar to KIAA1324 protein	XR_085774 /// XR_344598 /// XR_344600 /// XR_591282 /// XR_591283 /// XR_591284 /// XR_	Rn.22751	1.15655e-08	0.000171309	3.72207e-05
1381311_at	316137	Adgre1	adhesion G protein-coupled receptor E1	NM_001007557 /// XM_006244280 /// XM_008766759	Rn.205884	1.15658e-08	5.07489e-05	4.6442e-08
1397624_at	---	---	---	---	Rn.211713	1.17155e-08	0.769692	0.42742
1380471_at	---	---	---	---	---	1.17634e-08	3.80914e-06	0.00570074
1373611_at	312679	Il17ra	interleukin 17 receptor A	NM_001107883	Rn.106209	1.178e-08	0.0653498	0.00162674
1370196_at	83614	Pias3	protein inhibitor of activated STAT, 3	NM_031784 /// XM_006232991 /// XM_006232992 /// XM_006232993 /// XM_008761337 /// XM_00	Rn.14548	1.17943e-08	0.0249172	1.7681e-05
1387116_at	24908	Dnajb9	DnaJ (Hsp40) homolog, subfamily B, member 9	NM_012699 /// XM_006240065	Rn.29778	1.1843e-08	0.949016	2.56059e-06
1398812_at	94198	Psmb1	proteasome subunit beta 1	NM_053590 /// XM_006227981	Rn.6016	1.18706e-08	0.0176637	1.65022e-06
1393949_at	300993 /// 100910872	Hyal3 /// Nat6	hyaluronoglucosaminidase 3 /// N-acetyltransferase 6 (GCN5-related)	NM_001304776 /// NM_207599 /// XM_003750583 /// XM_008766504	---	1.19806e-08	0.653634	0.00123296
1369012_at	29200	Inhba	inhibin beta-A	NM_017128 /// XM_006254001 /// XM_008771712 /// XM_008771713 /// XM_008771714 /// XM_00	Rn.9874	1.21124e-08	0.057241	5.32715e-07
1388486_at	315758	Dpp8	dipeptidylpeptidase 8	NM_001108159 /// XM_006243252 /// XM_006243253 /// XM_006243254 /// XM_006243255 /// XM	Rn.17532	1.21275e-08	9.61918e-06	8.95941e-06
1381719_at	---	---	---	---	Rn.208368	1.21591e-08	0.201792	2.27135e-05
1369990_at	29390	Ptpmt1	protein tyrosine phosphatase, mitochondrial 1	NM_001105726	Rn.108023	1.22464e-08	0.00111407	0.000146357
1375967_a_at	361242	Dusp22	dual specificity phosphatase 22	NM_001108412 /// XM_006253888 /// XM_006253889	Rn.162221	1.22747e-08	0.0400064	0.0387445
1387027_a_at	25476	Lgals9	lectin, galactoside-binding, soluble, 9	NM_012977	Rn.10706	1.23069e-08	0.509252	1.1862e-06
1377850_at	362367	Znrf2	zinc and ring finger 2	NM_001108628	Rn.32245	1.23229e-08	2.16816e-05	0.000466076
1392391_at	114489	Dag1	dystroglycan 1 (dystrophin-associated glycoprotein 1)	NM_053697	Rn.36260	1.2387e-08	0.261705	0.33928
1389089_at	294281	Slc39a7	solute carrier family 39 (zinc transporter), member 7	NM_001008885 /// NM_001164744	Rn.103977	1.24717e-08	0.149027	0.019612
1382285_at	315165	Naga	N-acetyl galactosaminidase, alpha	NM_001012120 /// XM_006242087 /// XM_006242088	Rn.55746	1.25122e-08	0.0809319	0.0199758
1398788_at	29468	Pdia3	protein disulfide isomerase family A, member 3	NM_017319	Rn.11527	1.25404e-08	0.401563	0.0426166
1381771_at	310444	P2ry13	purinergic receptor P2Y, G-protein coupled, 13	NM_001002853 /// XM_008760991	---	1.25577e-08	1.26199e-07	1.02971e-11
1388755_at	58817	Sec23a	Sec23 homolog A, COPII coat complex component	NM_001105732 /// XM_006240121 /// XM_008764661 /// XM_008764662 /// XM_008764663	---	1.25703e-08	0.509267	0.0100848
1387874_at	24309	Dbp	D site of albumin promoter (albumin D-box) binding protein	NM_001289982 /// NM_001289983 /// NM_012543	Rn.11274	1.26164e-08	1.68047e-05	5.46599e-09
1391259_at	---	---	---	---	---	1.26837e-08	0.0276954	0.43768
1384232_at	---	---	---	---	Rn.165460	1.282e-08	0.228831	2.0237e-05
1368045_at	171135	Slc31a1	solute carrier family 31 (copper transporter), member 1	NM_133600	Rn.2789	1.29988e-08	0.990457	0.0653933
1376845_at	299269	Ifi27l2b	interferon, alpha-inducible protein 27 like 2B	NM_206846	Rn.22509	1.30154e-08	0.0608008	5.0767e-06
1370243_a_at	29222 /// 100359583	LOC100359583 /// Ptma	hypothetical protein LOC100359583 /// prothymosin alpha	NM_021740 /// XM_003751278 /// XM_003752676	Rn.817	1.30651e-08	7.39231e-05	1.44778e-05
1370506_at	25249	Coq7	coenzyme Q7 homolog, ubiquinone (yeast)	NM_012785 /// XM_006230108	Rn.6981	1.31218e-08	0.472045	0.330105
1392569_at	24482	Igf1	insulin-like growth factor 1	NM_001082477 /// NM_001082478 /// NM_001082479 /// NM_178866 /// XM_006241191 /// XM_00	---	1.31655e-08	0.688506	7.28945e-06
1383280_at	365924	Tmem56	transmembrane protein 56	NM_001135879 /// XM_006233244 /// XM_006233246 /// XM_006233251 /// XM_006233252 /// XM	---	1.32038e-08	0.00106776	0.0107138
1367790_at	64635	Snd1	staphylococcal nuclease and tudor domain containing 1	NM_022694	Rn.36148	1.32894e-08	0.000106344	2.69019e-06
1371634_at	293113	Tmem126a	transmembrane protein 126A	NM_001011557 /// XM_006229689	Rn.143768	1.33185e-08	0.701016	0.01636
1384238_at	287803	Ttyh2	tweety family member 2	XM_006220891 /// XM_221081	Rn.16666	1.33458e-08	0.187535	0.00588982
1398270_at	29373	Bmp2	bone morphogenetic protein 2	NM_017178 /// XM_008762246	---	1.33996e-08	0.0102962	2.07697e-06
1374635_at	301460	Adam23	ADAM metallopeptidase domain 23	NM_001029899 /// XM_008767089 /// XM_008767090	---	1.34205e-08	0.0528786	0.00727166
1384512_at	---	---	---	---	---	1.34734e-08	1.04497e-05	0.000494823
1382261_at	287822	Hid1	HID1 domain containing	NM_001304290 /// XM_001081678 /// XM_006220897 /// XM_006247774 /// XM_213523	---	1.36748e-08	0.00486794	0.31493
1368794_at	56823	Haao	3-hydroxyanthranilate 3,4-dioxygenase	NM_020076 /// XM_006239684	Rn.48675	1.37313e-08	0.00699386	0.0438079
1388754_at	100911177	LOC100911177	uncharacterized LOC100911177	NR_110672	Rn.202341	1.37469e-08	0.0364325	0.00112165
1373922_at	311055	Tanc1	tetratricopeptide repeat, ankyrin repeat and coiled-coil containing 1	NM_001002854 /// XM_006234204 /// XM_006234205 /// XM_006234207 /// XM_008761838 /// XM	---	1.3815e-08	0.0472821	0.0474038
1388743_at	363484	Chic1	cysteine-rich hydrophobic domain 1	XM_001055438 /// XM_001056014	---	1.38381e-08	0.671142	0.000400139
1385284_at	---	---	---	---	Rn.168278	1.41994e-08	0.221105	0.0655915
1382141_at	689883	Setdb1	SET domain, bifurcated 1	NM_001271175 /// XM_006232913 /// XM_006232914 /// XM_006232916 /// XM_006232917	Rn.140824	1.43521e-08	0.0538078	0.0546104
1376174_at	362774	Serpina11	serpin peptidase inhibitor, clade A (alpha-1 antiproteinase, antitrypsin), member 11	NM_001008776 /// NM_001166352 /// XM_006240481	Rn.7875	1.44239e-08	0.713361	0.00199521
1375297_at	363474	Apoo	apolipoprotein O	NM_001199178 /// XM_008773262	Rn.2579	1.4483e-08	0.568978	0.20909
1367826_at	83619	Nfe2l2	nuclear factor, erythroid 2-like 2	NM_031789 /// XM_006234396 /// XM_006234397 /// XM_006234398	Rn.10867	1.45302e-08	0.00201826	3.34774e-07
1386641_at	690286	Hlf	hepatic leukemia factor	XM_001073964 /// XM_003752366 /// XM_006220780 /// XM_006247136	---	1.457e-08	0.000101647	0.0163515
1368321_at	24330	Egr1	early growth response 1	NM_012551	Rn.9096	1.46448e-08	3.68915e-09	2.8895e-10
1387285_at	24215	Atp2b2	ATPase, Ca++ transporting, plasma membrane 2	NM_012508	Rn.90982	1.46786e-08	0.30591	4.96614e-05
1372431_at	303746	Mrpl12	mitochondrial ribosomal protein L12	NM_001029900	Rn.105932	1.47025e-08	0.00498899	0.0103568
1387675_at	25619	Plau	plasminogen activator, urokinase	NM_013085	Rn.6064	1.47411e-08	0.00436909	3.00517e-07
1374268_at	299617	Abhd17a	abhydrolase domain containing 17A	NM_001006983 /// XM_008765090 /// XR_593255	---	1.48617e-08	0.0221488	0.0204111
1369443_at	171100	Angptl2	angiopoietin-like 2	NM_133569	Rn.162660	1.48905e-08	0.435376	0.0339089
1367849_at	25216	Sdc1	syndecan 1	NM_013026	Rn.11176	1.48977e-08	0.430974	0.143675
1369979_at	155183	Skap2	src kinase associated phosphoprotein 2	NM_130413 /// XM_006236477 /// XM_006236478	Rn.162747	1.49459e-08	1.65137e-06	0.000197237
1390115_at	309858	Sec63	SEC63 homolog, protein translocation regulator	NM_001107637 /// XM_006256570 /// XM_006256571	Rn.24233	1.49677e-08	0.0864928	0.00558327
1387213_at	171085	Pcsk4	proprotein convertase subtilisin/kexin type 4	NM_133559 /// XM_006240839 /// XM_006240843 /// XM_008765083 /// XM_008765084 /// XM_00	Rn.2899	1.50857e-08	0.000125806	0.027088
1392734_at	497815	Nrcam	neuronal cell adhesion molecule	NM_013150	Rn.10691	1.50956e-08	0.774895	2.18311e-08
1392061_at	307126	Mcm10	minichromosome maintenance 10 replication initiation factor	NM_001107366	Rn.215154	1.51637e-08	0.320778	0.0147365
1371576_at	294696	Mrps36	mitochondrial ribosomal protein S36	NM_001191605 /// XM_006231846	Rn.3406	1.51786e-08	0.819557	0.0449242
1391514_at	100910809	LOC100910809	uncharacterized LOC100910809	XR_147008 /// XR_592860 /// XR_592861 /// XR_592862 /// XR_601291 /// XR_601292	---	1.52286e-08	0.571354	1.11443e-10
1373337_at	680021	Grhpr	glyoxylate reductase/hydroxypyruvate reductase	NM_001113754	Rn.7815	1.53893e-08	0.000809613	6.00559e-07
1383845_at	---	---	---	---	Rn.226000	1.55415e-08	0.00138848	0.463522
1370817_at	266758	Sec11c	SEC11 homolog C, signal peptidase complex subunit	NM_153628	Rn.16883	1.55582e-08	0.173349	0.000350683
1392946_at	25663	Il1r1	interleukin 1 receptor, type I	NM_013123 /// XM_006244746 /// XM_006244747 /// XM_006244748 /// XM_006244749 /// XM_00	---	1.5639e-08	0.659803	7.33881e-10
1369788_s_at	24516	Jun	jun proto-oncogene	NM_021835	Rn.93714	1.56395e-08	9.34691e-08	3.26388e-08
1377838_at	292100	RGD1562218	similar to RIKEN cDNA 0610039J04	NM_001034919	Rn.25199	1.56527e-08	0.208461	0.011251
1370287_a_at	24851	Tpm1	tropomyosin 1, alpha	NM_001034068 /// NM_001034069 /// NM_001034070 /// NM_001034071 /// NM_001034072 /// NM	Rn.87540	1.57e-08	0.002021	0.0101742
1388155_at	294853 /// 683212	Krt18 /// LOC683212	keratin 18, type I /// similar to keratin complex 1, acidic, gene 18	NM_053976 /// XM_008760823 /// XM_008775094	Rn.103924	1.58494e-08	6.38571e-05	0.000227233
1370283_at	25617	Hspa5	heat shock protein 5	NM_013083	Rn.11088	1.59549e-08	0.244944	0.00861656
1388112_at	85333	Slc25a4	solute carrier family 25 (mitochondrial carrier; adenine nucleotide translocator), memb	NM_053515	Rn.4092	1.60435e-08	0.188448	1.89738e-05
1377758_at	305150	Hsd17b13	hydroxysteroid (17-beta) dehydrogenase 13	NM_001009684	Rn.25104	1.6284e-08	0.0375742	4.14137e-07
1379344_at	66021	Cybb	cytochrome b-245, beta polypeptide	NM_023965	Rn.98491	1.63109e-08	1.23022e-05	9.2304e-10
1372246_at	259275	Ostf1	osteoclast stimulating factor 1	NM_148892 /// XM_008760287	Rn.108470	1.63364e-08	1.5843e-07	2.79194e-06
1392990_at	312936	Sox17	SRY (sex determining region Y)-box 17	NM_001107902 /// XM_006237809 /// XM_006237812 /// XM_008763533 /// XM_008763534 /// XM	Rn.7884	1.6347e-08	0.00309702	0.000174131
1371819_at	84580	Hdac5	histone deacetylase 5	NM_053450	Rn.79863	1.63678e-08	0.0417788	3.76613e-05
1388469_at	24482	Igf1	insulin-like growth factor 1	NM_001082477 /// NM_001082478 /// NM_001082479 /// NM_178866 /// XM_006241191 /// XM_00	---	1.64083e-08	0.463288	1.57379e-05
1386946_at	25757	Cpt1a	carnitine palmitoyltransferase 1a, liver	NM_031559 /// XM_006230695	Rn.2856	1.65113e-08	0.00745148	0.00654227
1388882_at	299104	Fkbp3	FK506 binding protein 3	NM_001106736	Rn.1464	1.65274e-08	0.336145	3.27026e-06
1376731_at	309051	Pign	phosphatidylinositol glycan anchor biosynthesis, class N	NM_001100584 /// XM_008769468 /// XM_008769469 /// XM_008769470 /// XM_008769471 /// XM	---	1.65742e-08	0.0112148	6.81938e-05
1384499_at	246263 /// 361638	Acsm1 /// Acsm2a	acyl-CoA synthetase medium-chain family member 1 /// acyl-CoA synthetase medium-chain f	NM_001108502 /// NM_144748 /// XM_006230127 /// XM_006230128 /// XM_006230129 /// XM_00	Rn.38622	1.66985e-08	0.204733	0.0012062
1392670_at	498630	Wwc2	WW and C2 domain containing 2	NM_001109111 /// XM_008771268	Rn.114731	1.6893e-08	3.79858e-05	0.0263139
1371631_at	293673	Eif1ad	eukaryotic translation initiation factor 1A domain containing	NM_001008305	Rn.4163	1.7058e-08	0.370594	4.30762e-07
1374437_at	291556	Nars	asparaginyl-tRNA synthetase	NM_001025635 /// NM_001142949 /// XM_006254844	Rn.48209	1.71184e-08	0.00840689	0.00024825
1367668_a_at	83792	Scd2	stearoyl-Coenzyme A desaturase 2	NM_031841	Rn.83595	1.73675e-08	0.00354058	0.00606377
1367691_at	85332	Prkcdbp	protein kinase C, delta binding protein	NM_134449	Rn.12281	1.74368e-08	0.180617	0.012395
1373662_at	362112	Tor2a	torsin family 2, member A	NM_001007744 /// XM_006233981	Rn.13187	1.74537e-08	0.917989	0.00357675
1379031_at	295647	Gca	grancalcin	NM_001106483	Rn.232050	1.7489e-08	0.753455	0.000382052
1369328_at	116719	Acacb	acetyl-CoA carboxylase beta	NM_053922 /// XM_008769309 /// XM_008769310 /// XM_008769311 /// XM_008769312 /// XM_00	Rn.162151	1.76098e-08	0.00110125	0.00422794
1381840_at	---	---	---	---	---	1.77428e-08	0.0104459	0.000390459
1389587_at	288051	Umps	uridine monophosphate synthetase	NM_001025402	Rn.102010	1.78673e-08	0.0143191	0.0684575
1380085_at	102546489	LOC102546489	uncharacterized LOC102546489	XR_592438 /// XR_592439 /// XR_592440 /// XR_592442 /// XR_592443 /// XR_595569 /// XR_	---	1.78823e-08	0.947062	0.0707154
1372055_at	---	---	---	---	Rn.14163	1.79747e-08	1.35787e-07	1.99961e-07
1393154_at	297911	Otud6b	OTU domain containing 6B	NM_001106639 /// XM_006237914	---	1.86715e-08	0.0651313	0.00346012
1371430_at	114489	Dag1	dystroglycan 1 (dystrophin-associated glycoprotein 1)	NM_053697	Rn.36260	1.87293e-08	0.501591	0.0381309
1372311_at	683570	Gnpda1	glucosamine-6-phosphate deaminase 1	NM_001134995	Rn.216905	1.89578e-08	0.000994195	2.71447e-08
1376421_at	304971	Tomm40l	translocase of outer mitochondrial membrane 40 homolog (yeast)-like	NM_001083338 /// XM_006250247	---	1.89657e-08	0.00114418	1.34581e-07
1370030_at	29739	Gclm	glutamate cysteine ligase, modifier subunit	NM_017305	Rn.2460	1.9051e-08	6.25638e-05	0.00171369
1394902_at	---	---	---	---	---	1.90748e-08	0.35714	0.100068
1374682_at	289026	Sox13	SRY box 13	NM_001105952 /// XM_006249762	Rn.30532	1.91661e-08	0.671206	0.000383936
1371664_at	360820	Pxn	paxillin	NM_001012147 /// XM_006249455 /// XM_006249457 /// XM_006249459 /// XM_006249460	Rn.75	1.94155e-08	0.0896277	0.152971
1368428_at	117522	Xpnpep2	X-prolyl aminopeptidase (aminopeptidase P) 2, membrane-bound	NM_057155 /// XM_008773513 /// XM_008773514	Rn.56142	1.94198e-08	0.712915	0.000108389
1369169_at	50621	Slc23a1	solute carrier family 23 (ascorbic acid transporter), member 1	NM_017315 /// XM_006254602	Rn.144579	1.94322e-08	0.00702945	9.97144e-05
1393563_at	25466	Il1rap	interleukin 1 receptor accessory protein	NM_001167840 /// NM_012968 /// XM_006248504	Rn.10511	1.95316e-08	3.76961e-06	0.0012531
1373206_at	294925	Fndc3b	fibronectin type III domain containing 3B	NM_001191704 /// XM_006232215 /// XM_006232216	---	1.9622e-08	0.00697832	8.39181e-09
1369105_a_at	24678	Pkib	protein kinase (cAMP-dependent, catalytic) inhibitor beta	NM_001076553 /// NM_001271158 /// NM_012627 /// XM_006256511 /// XM_006256512 /// XM_00	Rn.9748	1.97731e-08	0.893203	0.00916826
1388337_at	290029	Pnp	purine nucleoside phosphorylase	NM_001106031 /// XM_006251857	Rn.2738	1.98293e-08	0.000262995	0.0115532
1376652_at	298566	C1qa	complement component 1, q subcomponent, A chain	NM_001008515	Rn.105647	1.98643e-08	0.00302898	4.1069e-10
1397949_at	362359	Mpp6	membrane protein, palmitoylated 6 (MAGUK p55 subfamily member 6)	NM_001134982 /// XM_006236496 /// XM_006236497 /// XM_008762895 /// XM_008762897 /// XM	---	1.9972e-08	1.47347e-05	2.61848e-05
1368452_at	81642	Abcc6	ATP-binding cassette, subfamily C (CFTR/MRP), member 6	NM_031013 /// XM_006229159 /// XM_008759419	Rn.29976	2.01896e-08	2.92183e-07	0.0016049
1383324_at	362359	Mpp6	membrane protein, palmitoylated 6 (MAGUK p55 subfamily member 6)	NM_001134982 /// XM_006236496 /// XM_006236497 /// XM_008762895 /// XM_008762897 /// XM	Rn.49269	2.02132e-08	9.10981e-06	0.0022641
1398786_at	29675	Psmb2	proteasome subunit beta 2	NM_017284	Rn.1981	2.03541e-08	0.095006	9.98423e-05
1383604_at	309051	Pign	phosphatidylinositol glycan anchor biosynthesis, class N	NM_001100584 /// XM_008769468 /// XM_008769469 /// XM_008769470 /// XM_008769471 /// XM	---	2.0431e-08	0.00168886	0.00161949
1368851_at	24356	Ets1	v-ets avian erythroblastosis virus E26 oncogene homolog 1	NM_012555 /// XM_006242752	Rn.88756	2.04994e-08	6.26967e-07	0.00767292
1373718_at	498736	Tubb2a	tubulin, beta 2A class IIa	NM_001109119 /// XM_008771582	Rn.225893	2.05188e-08	0.00135123	5.49719e-06
1392181_at	305816	Ddhd1	DDHD domain containing 1	NM_001033066 /// XM_006251769 /// XM_006251770 /// XM_006251771 /// XM_006251772 /// XM	---	2.07877e-08	0.412042	0.105223
1398424_at	288692	Wsb2	WD repeat and SOCS box-containing 2	NM_001007616 /// XM_008769220	---	2.0808e-08	0.829375	0.00388256
1391765_at	287371	Drc3	dynein regulatory complex subunit 3	NM_001013857 /// XM_006246462 /// XM_006246463 /// XM_006246464 /// XM_006246465 /// XM	Rn.137189	2.098e-08	0.0437665	0.215388
1388308_at	687090	Tprg1l	tumor protein p63 regulated 1-like	NM_001110318 /// NM_001271085	Rn.202609	2.105e-08	0.730904	0.131914
1382270_at	---	---	---	---	---	2.10919e-08	8.87019e-06	0.12458
1389517_at	681186 /// 102552073	LOC102552073 /// LOC681186	uncharacterized LOC102552073 /// hypothetical protein LOC681186	XM_001060674 /// XM_006233719 /// XM_008761627 /// XM_008761628 /// XM_008761629 /// XM	---	2.1095e-08	0.293921	8.79359e-05
1383971_at	289353	Slc30a10	solute carrier family 30, member 10	NM_001105985	---	2.10977e-08	0.336078	9.43935e-05
1370215_at	29687	C1qb	complement component 1, q subcomponent, B chain	NM_019262	Rn.6702	2.12213e-08	0.00102305	7.11231e-09
1376337_at	361745	Smarca2	SWI/SNF related, matrix associated, actin dependent regulator of chromatin, subfamily a	NM_001004446 /// XM_006231227 /// XM_006231229 /// XM_008760331 /// XM_008760332 /// XM	Rn.94939	2.1261e-08	5.56125e-06	0.0548317
1369722_a_at	64134	Xylt2	xylosyltransferase II	NM_022296	Rn.22727	2.13216e-08	0.00367136	1.59472e-05
1372209_at	312916	Cops5	COP9 signalosome subunit 5	NM_001025695 /// XM_006237758	Rn.2243	2.13702e-08	0.0250555	0.000129166
1368546_at	29721	Hivep2	human immunodeficiency virus type I enhancer binding protein 2	NM_024137	Rn.9802	2.13768e-08	0.178264	1.03804e-06
1397317_at	29302	Itgb3	integrin, beta 3	NM_153720	Rn.229225	2.14725e-08	0.0981203	0.0405323
1371609_at	294326	RGD1303003	homolog of zebrafish ES1	NM_001004225	Rn.11498	2.14756e-08	0.0259502	0.000620191
1370014_at	81803	Stx4	syntaxin 4	NM_031125 /// XM_006230345 /// XM_006230346 /// XM_006230348	Rn.33218	2.14919e-08	0.807177	0.136297
1382805_at	360570	Myo18a	myosin XVIIIa	NM_001172137	Rn.106278	2.15179e-08	3.74824e-05	8.21101e-11
1372735_at	292762	Eif3k	eukaryotic translation initiation factor 3, subunit K	NM_001106242 /// XM_006228715	---	2.16224e-08	0.803467	0.00399274
1377102_at	289318	Tmem63a	transmembrane protein 63a	NM_001134496 /// XM_006250364 /// XM_006250365	Rn.19355	2.17823e-08	0.543052	6.45708e-06
1393203_at	297415	Fam136a	family with sequence similarity 136, member A	NM_001106605	Rn.198157	2.18751e-08	0.186146	0.119949
1373321_at	293736	Myrf	myelin regulatory factor	NM_001170487 /// XM_006231030 /// XM_006231031 /// XM_008760220 /// XM_008760221 /// XM	Rn.96	2.18954e-08	0.298093	2.90947e-05
1398932_at	690660	Hint1	histidine triad nucleotide binding protein 1	NM_001109607	Rn.138667	2.18987e-08	0.446952	0.141936
1391821_at	266806	Erc1	ELKS/RAB6-interacting/CAST family member 1	NM_170788 /// XM_006237224 /// XM_006237225 /// XM_006237226 /// XM_006237227 /// XM_00	---	2.19351e-08	0.0397311	0.769099
1368514_at	25750	Maob	monoamine oxidase B	NM_013198	Rn.6656	2.20247e-08	0.597381	0.000196679
1398961_at	681578	Rnf13	ring finger protein 13	NM_001109444	Rn.17153	2.20348e-08	0.0555043	0.0691422
1373580_at	362058	Fam73a	family with sequence similarity 73, member A	XM_008761559 /// XM_008775278	---	2.21915e-08	0.434149	0.0251426
1371863_at	303698	Pgs1	phosphatidylglycerophosphate synthase 1	XM_001081747 /// XM_006220954 /// XM_006247855 /// XM_221142	---	2.21925e-08	0.000276481	0.0108339
1386106_at	361104	Zcchc24	zinc finger, CCHC domain containing 24	NM_001108394	Rn.44060	2.22658e-08	0.0482731	0.0112535
1386478_at	305350 /// 305365 /// 313241 /// 100909697 /// 100910864	LOC100910864 /// Mcart1 /// RGD1565119 /// Slc25a51 /// Slc25a52	mitochondrial carrier triple repeat protein 1-like /// mitochondrial carrier triple rep	NM_001024785 /// XM_002724971 /// XM_003749932 /// XM_003751361 /// XM_003751363 /// XM	Rn.18405	2.24318e-08	0.41348	0.0134993
1377183_at	292041	Wwox	WW domain-containing oxidoreductase	NM_001106188 /// XM_006255666 /// XM_006255670 /// XM_006255671 /// XM_006255673 /// XM	---	2.24759e-08	2.53986e-07	8.86011e-06
1387786_at	79215	Mtpn	myotrophin	NM_024374	Rn.3239	2.2614e-08	0.00280318	2.30927e-06
1383633_at	---	---	---	---	Rn.216679	2.2627e-08	0.310381	0.207611
1367517_at	305967	Kif13b	kinesin family member 13B	NM_213626 /// XM_008770753 /// XM_008770754 /// XM_008770755	---	2.27043e-08	0.0018919	0.0949181
1376165_at	85267	Slc24a3	solute carrier family 24 (sodium/potassium/calcium exchanger), member 3	NM_053505	Rn.206123	2.2755e-08	0.957467	0.0211286
1383311_at	689613	Mtmr11	myotubularin related protein 11	NM_001191096 /// XM_008761329 /// XM_008761330	Rn.103871	2.27874e-08	0.42281	0.0458471
1382232_at	307759	Gpt2	glutamic pyruvate transaminase (alanine aminotransferase) 2	NM_001012057 /// XM_008772405 /// XM_008772406 /// XM_008772407	---	2.29087e-08	0.0859503	0.00244838
1398855_at	171375 /// 100911417	Atp5f1 /// LOC100911417	ATP synthase, H+ transporting, mitochondrial Fo complex, subunit B1 /// ATP synthase su	NM_134365 /// XM_003749372	Rn.3689	2.29581e-08	0.0458209	0.00792492
1388672_at	361104	Zcchc24	zinc finger, CCHC domain containing 24	NM_001108394	Rn.44060	2.30664e-08	0.00778472	0.014996
1393545_at	313994	Klf11	Kruppel-like factor 11	NM_001037354 /// XM_006239984 /// XR_354724	Rn.18589	2.30707e-08	0.0815102	0.0805416
1389735_at	317203	Rps6ka6	ribosomal protein S6 kinase polypeptide 6	NM_001191721 /// XM_008773343 /// XM_008773344	---	2.31131e-08	0.78163	0.00103022
1375708_at	298101	Col27a1	collagen, type XXVII, alpha 1	NM_198747 /// XM_006238245	---	2.31695e-08	0.17614	5.63422e-07
1384132_at	363058	Cadm1	cell adhesion molecule 1	NM_001012201 /// XM_006242944 /// XM_006242946 /// XM_006242947 /// XM_006242948	Rn.19928	2.36821e-08	0.0202497	1.48705e-05
1374914_at	25682	Ppard	peroxisome proliferator-activated receptor delta	NM_013141 /// XM_006256166 /// XM_006256167 /// XM_006256168 /// XM_008772797	Rn.96181	2.36849e-08	0.000493137	8.76733e-10
1393345_at	312981	Asph	aspartate-beta-hydroxylase	NM_001098239 /// XM_006225190 /// XM_006225193 /// XM_006225194 /// XM_006225195 /// XM	---	2.37669e-08	0.000474619	0.0447595
1372083_at	289561	Polr2b	polymerase (RNA) II (DNA directed) polypeptide B	NM_001106002	Rn.153952	2.37669e-08	0.0011851	0.00476057
1390515_at	---	---	---	---	---	2.38663e-08	0.0973057	0.242993
1371540_at	295243	Krtcap2	keratinocyte associated protein 2	NM_001106444	Rn.103147	2.40336e-08	0.00642372	0.105143
1389528_s_at	24516	Jun	jun proto-oncogene	NM_021835	Rn.93714	2.40784e-08	9.38016e-07	2.52735e-08
1382166_at	300965	Srprb	signal recognition particle receptor, B subunit	NM_001013252	Rn.138078	2.4094e-08	8.88605e-08	1.18001e-06
1372688_at	316098	Exosc7	exosome component 7	NM_001100725	Rn.45886	2.41732e-08	0.155942	0.0578091
1367847_at	100912108 /// 103689998	NEWGENE_69363 /// Nupr1	nuclear protein, transcriptional regulator, 1 /// nuclear protein, transcriptional regu	NM_053611 /// XM_008759924	Rn.11182	2.44475e-08	0.0753922	1.0635e-07
1369716_s_at	25475 /// 25476	Lgals5 /// Lgals9	lectin, galactose binding, soluble 5 /// lectin, galactoside-binding, soluble, 9	NM_012976 /// NM_012977	Rn.10706 /// Rn.64588	2.45497e-08	0.6517	6.78103e-06
1368051_at	84013	Hsd17b12	hydroxysteroid (17-beta) dehydrogenase 12	NM_032066 /// XM_006234599	Rn.203283	2.45969e-08	0.832171	0.0224801
1371623_at	685888	Sdhaf4	succinate dehydrogenase complex assembly factor 4	XM_003750669 /// XM_003750670 /// XM_003754498 /// XM_003754499	---	2.47244e-08	0.24096	0.00431168
1388232_a_at	24536	Lepr	leptin receptor	NM_012596	Rn.9891	2.49314e-08	3.78023e-06	1.86593e-05
1371799_at	367562	Gaa	glucosidase, alpha, acid	NM_199118 /// XM_006247905	Rn.162368	2.50508e-08	0.0153954	1.72549e-05
1384056_at	84489	Fgfr3	fibroblast growth factor receptor 3	NM_053429 /// XM_006251390 /// XM_006251392 /// XM_006251393 /// XM_006251394 /// XM_00	---	2.50788e-08	0.0967056	0.787259
1370823_at	83837	Bambi	BMP and activin membrane-bound inhibitor	NM_139082	Rn.25267	2.51099e-08	0.759454	2.22125e-05
1392579_at	363227	Nabp1	nucleic acid binding protein 1	NM_001014216	Rn.21433	2.51542e-08	0.260278	0.682577
1395621_at	305350 /// 305365 /// 100910864	LOC100910864 /// RGD1565119 /// Slc25a52	mitochondrial carrier triple repeat protein 1-like /// similar to Mitochondrial carrier	XM_002724971 /// XM_003751361 /// XM_003751363 /// XM_006221762 /// XM_223434	---	2.51627e-08	0.18003	0.000746047
1384628_at	308129	Iyd	iodotyrosine deiodinase	NM_001025000	Rn.34836	2.5163e-08	0.205747	2.6953e-05
1379744_at	308598 /// 365245	Hps5 /// Saa4	Hermansky-Pudlak syndrome 5 /// serum amyloid A4, constitutive	NM_001009478 /// NM_001135612	Rn.25066	2.52125e-08	0.163311	0.0220069
1388217_a_at	64366	Calu	calumenin	NM_001033898 /// NM_022535	Rn.1841	2.54484e-08	0.0001068	0.01016
1367819_at	25721	Got2	glutamic-oxaloacetic transaminase 2, mitochondrial	NM_013177	Rn.98650	2.55174e-08	0.441353	6.19765e-05
1399092_at	362608	Tmem39b	transmembrane protein 39b	NM_001014192	Rn.5911	2.55677e-08	0.0161247	2.70976e-05
1387371_at	171102	Cdc25a	cell division cycle 25A	NM_133571 /// XM_006243702 /// XM_006243703	Rn.11390	2.55767e-08	0.318685	0.360825
1386898_at	25462	Hspe1	heat shock protein 1 (chaperonin 10)	NM_012966	Rn.106093	2.56096e-08	0.0156969	0.0103994
1370413_at	252924	Nr2c1	nuclear receptor subfamily 2, group C, member 1	NM_145780 /// XM_008765216 /// XM_008765217	Rn.79894	2.57106e-08	0.673334	0.0206628
1371711_at	364838	Reep5	receptor accessory protein 5	NM_001108888	Rn.40477	2.57204e-08	0.329844	2.50817e-07
1371808_at	287552	Blmh	bleomycin hydrolase	NM_001034163	Rn.100672	2.58055e-08	0.992611	4.761e-06
1375027_at	---	---	---	---	---	2.59086e-08	1.51174e-08	3.65726e-07
1392603_at	308913	Egln1	egl-9 family hypoxia-inducible factor 1	NM_178334 /// XM_002725436 /// XM_008772679	---	2.59552e-08	0.0235623	1.68022e-06
1393219_at	24231	C2	complement component 2	NM_172222	Rn.98333	2.62684e-08	0.0125995	4.45093e-08
1372686_at	689623	Psmg4	proteasome (prosome, macropain) assembly chaperone 4	NM_001109543 /// NM_001129879 /// XM_006253847	Rn.98733	2.63006e-08	0.0421076	0.00055861
1388076_at	246303	Serbp1	Serpine1 mRNA binding protein 1	NM_145086 /// XM_006236616 /// XM_006236617 /// XM_006236618	Rn.203108	2.63186e-08	0.135392	0.0521075
1369081_at	24591	Neu1	neuraminidase 1	NM_031522	Rn.128560	2.63646e-08	0.00161735	2.56401e-08
1383852_at	---	---	---	---	---	2.65549e-08	0.358473	0.377758
1373040_at	293427	Eif3f	eukaryotic translation initiation factor 3, subunit F	NM_001106292 /// NM_001277302	Rn.41724	2.65753e-08	0.128541	0.136929
1387789_at	170909	Erg	v-ets avian erythroblastosis virus E26 oncogene	NM_133397 /// XM_006248142 /// XM_006248143 /// XM_006248145	Rn.47987	2.66344e-08	0.712921	0.012753
1377192_a_at	300786	Clpx	caseinolytic mitochondrial matrix peptidase chaperone subunit	NM_001007803 /// XM_006243250	Rn.203913	2.66713e-08	0.0457152	2.92253e-07
1389456_at	60447	Clock	clock circadian regulator	NM_001289832 /// NM_021856 /// XM_006250869 /// XM_006250870	Rn.205839	2.68902e-08	0.0910441	1.95813e-06
1376170_at	---	---	---	---	---	2.69929e-08	0.394543	2.98995e-06
1382221_at	---	---	---	---	---	2.71202e-08	0.185842	0.000430524
1371525_at	308069	Slc12a7	solute carrier family 12 (potassium/chloride transporter), member 7	NM_001013144 /// XM_006227789	Rn.64199	2.71505e-08	0.128589	0.000134664
1371480_at	499655	Cks1b	CDC28 protein kinase regulatory subunit 1B	NM_001135749	Rn.119060	2.72037e-08	0.38511	0.00013454
1374157_at	24626	Pde4b	phosphodiesterase 4B, cAMP specific	NM_017031	Rn.37733	2.74349e-08	0.252502	9.12406e-05
1388634_at	24645	Pgm1	phosphoglucomutase 1	NM_017033 /// XM_006238442 /// XM_008763853	Rn.9970	2.75965e-08	0.141596	5.50361e-05
1384384_at	362461	C2cd5	C2 calcium-dependent domain containing 5	NM_001134581 /// XM_006237633 /// XM_006237634 /// XM_006237636 /// XM_006237637 /// XM	Rn.62095	2.78202e-08	0.0927954	0.000175718
1371442_at	192235	Hyou1	hypoxia up-regulated 1	NM_001034028 /// NM_138867 /// XM_006242884 /// XM_006242885 /// XM_008766143	Rn.10542	2.78453e-08	0.903946	0.152575
1388373_at	289036	Adipor1	adiponectin receptor 1	NM_207587 /// XM_006249852 /// XM_008769543 /// XM_008769544	Rn.104556	2.79332e-08	0.142705	0.000731498
1394596_at	---	---	---	---	---	2.81285e-08	0.0316774	0.0100728
1386857_at	29332	Stmn1	stathmin 1	NM_017166 /// XM_006239123	Rn.555	2.81677e-08	0.0224932	1.767e-07
1377069_at	312981	Asph	aspartate-beta-hydroxylase	NM_001098239 /// XM_006225190 /// XM_006225193 /// XM_006225194 /// XM_006225195 /// XM	---	2.83624e-08	0.00731219	0.699027
1367461_at	114023	Copb1	coatomer protein complex, subunit beta 1	NM_080781 /// XM_008759660 /// XM_008759661	Rn.4327	2.8435e-08	0.388255	0.00325551
1399005_at	312754	Ppp2r5a	protein phosphatase 2, regulatory subunit B', alpha	NM_001107891	Rn.104461	2.88161e-08	0.560665	4.18519e-06
1372589_at	683512	Uqcc1	ubiquinol-cytochrome c reductase complex assembly factor 1	NM_001109446 /// XM_006235361	Rn.202684	2.88905e-08	0.994639	7.21521e-06
1378138_at	311478	Kif16b	kinesin family member 16B	NM_001107783 /// XM_006235108 /// XM_006235109 /// XM_006235112 /// XM_006235113 /// XM	---	2.89093e-08	0.000945415	0.0920218
1380433_at	---	---	---	---	Rn.22923	2.89497e-08	0.308576	1.65415e-05
1388774_at	680172	Mbd2	methyl-CpG binding domain protein 2	NM_001115025	Rn.4085	2.90689e-08	0.0207764	0.000935616
1380357_a_at	289443	Lrrc8c	leucine rich repeat containing 8 family, member C	NM_001037179 /// XM_006250542	---	2.92415e-08	5.11167e-12	4.41762e-06
1371738_at	301111	Ano10	anoctamin 10	XM_001078269 /// XM_006226633 /// XM_006244171 /// XM_236774	Rn.104231	2.92847e-08	0.000129736	2.44341e-06
1371517_at	498416	Grb10	growth factor receptor bound protein 10	NM_001109093 /// XM_006251508 /// XM_008770347 /// XM_008770348	Rn.63942	2.93514e-08	0.140808	0.00205627
1371636_at	685374	Ankrd13c	ankyrin repeat domain 13C	NM_001191570 /// XM_006233547 /// XM_008761571	Rn.100818	2.97105e-08	9.62918e-07	2.96527e-08
1381145_at	24329	Egfr	epidermal growth factor receptor	NM_031507 /// XM_008770416 /// XM_008770417 /// XM_008770418	---	2.97961e-08	0.34101	0.00787217
1370296_at	25541	Scp2	sterol carrier protein 2	NM_138508	Rn.31887	2.98059e-08	0.896896	0.00293898
1389125_at	289491	Mrpl1	mitochondrial ribosomal protein L1	NM_001105997 /// XM_008770009	Rn.93038	2.98335e-08	0.00119253	0.000103909
1379459_at	314075	Pnpla8	patatin-like phospholipase domain containing 8	NM_001108020 /// XM_003750150 /// XM_003754170	---	3.00824e-08	0.0994963	0.35343
1382027_at	---	---	---	---	---	3.02432e-08	0.119294	0.0306541
1388809_at	294422	Smpdl3a	sphingomyelin phosphodiesterase, acid-like 3A	NM_001005539	Rn.8142	3.02785e-08	0.00411688	0.000262845
1371324_at	680891	Sf3b5	splicing factor 3b, subunit 5	NM_001126092	Rn.2083	3.06276e-08	0.472991	9.42326e-05
1376093_at	301221	Mocs1	molybdenum cofactor synthesis 1	NM_001106881 /// XM_006244415 /// XM_006244416 /// XM_006244418 /// XM_008766840 /// XM	---	3.06861e-08	0.000959562	1.57981e-06
1390383_at	298199	Plin2	perilipin 2	NM_001007144 /// XM_006238360 /// XM_006238362 /// XM_008763778	Rn.101967	3.09819e-08	0.0138776	0.021092
1385638_at	---	---	---	---	Rn.146200	3.1019e-08	0.000241677	0.000285141
1377844_at	299194	Ptgr2	prostaglandin reductase 2	NM_001015009 /// XM_006240326 /// XM_006240327 /// XM_006240328 /// XM_006240329	Rn.203285	3.10751e-08	0.713895	0.0971243
1373389_at	294973	Acad9	acyl-CoA dehydrogenase family, member 9	NM_181768 /// XM_006232269 /// XM_006232270	Rn.13649	3.13274e-08	0.838661	0.000629596
1389534_at	295686	Ube2e3	ubiquitin-conjugating enzyme E2E 3	NM_001047857 /// XM_006234405	Rn.2784	3.16861e-08	0.471025	0.0170756
1395826_at	299147	Ppp2r5e	protein phosphatase 2, regulatory subunit B', epsilon isoform	NM_001106740 /// XM_006240222 /// XM_006240223 /// XM_006240224 /// XM_006240225	Rn.24394	3.18445e-08	0.208555	6.42854e-05
1369013_a_at	171061	Mrpl17	mitochondrial ribosomal protein L17	NM_001313842 /// NM_001313843 /// NM_133539	Rn.40354	3.18702e-08	0.379057	0.00153957
1380351_at	102554026	LOC102554026	uncharacterized LOC102554026	XR_347508 /// XR_355100	---	3.19082e-08	1.02589e-08	0.00275568
1371089_at	494500	Gsta3	glutathione S-transferase alpha 3	NM_001009920 /// NM_001159739 /// NM_001287025	Rn.120929	3.19529e-08	0.796725	6.63821e-05
1399167_a_at	361388	Gab1	GRB2-associated binding protein 1	NM_001108444	Rn.1725	3.2287e-08	0.899472	0.00584457
1399020_at	362012	Strip1	striatin interacting protein 1	XM_001068288 /// XM_342311	Rn.136895	3.24619e-08	3.66979e-07	1.64276e-06
1389525_at	363222	Rnf149	ring finger protein 149	XM_001058362 /// XM_343561	Rn.231919	3.25097e-08	0.000799548	0.00074092
1371713_at	311860 /// 100909750	Abl1 /// LOC100909750	ABL proto-oncogene 1, non-receptor tyrosine kinase /// tyrosine-protein kinase ABL1-lik	NM_001100850 /// XM_003749439 /// XM_006233918 /// XM_008775319	Rn.3105	3.26809e-08	0.157329	0.000459666
1368220_at	81673	Gtf2b	general transcription factor IIB	NM_031041	Rn.6109	3.27197e-08	0.776985	0.0060342
1371878_at	303101	Maml1	mastermind-like transcriptional coactivator 1	NM_001106997 /// XM_006246251	Rn.2394	3.28235e-08	0.00225365	6.74398e-05
1372404_at	366957	Rac2	ras-related C3 botulinum toxin substrate 2 (rho family, small GTP binding protein Rac2)	NM_001008384 /// XM_006242028	Rn.2863	3.2999e-08	1.81078e-05	7.42605e-09
1387872_at	29578 /// 679581 /// 684970	Hnrnpa1 /// LOC679581 /// LOC684970	heterogeneous nuclear ribonucleoprotein A1 /// hypothetical protein LOC679581 /// simil	NM_017248 /// XM_006242384 /// XM_008761814 /// XM_008775375 /// XR_146283 /// XR_14660	Rn.232996 /// Rn.25771	3.30297e-08	2.70253e-09	0.00104436
1374241_at	---	---	---	---	---	3.30701e-08	2.47893e-05	0.00164905
1387859_at	84594 /// 100911034	LOC100911034 /// Nfs1	cysteine desulfurase, mitochondrial-like /// NFS1 cysteine desulfurase	NM_053462 /// XM_003749609 /// XM_006235365 /// XM_006235451	Rn.3151	3.32014e-08	3.19209e-08	0.000184615
1383658_at	89783	Laptm5	lysosomal protein transmembrane 5	NM_053538	Rn.24799	3.32128e-08	2.30618e-10	4.18487e-09
1398805_at	171415	Atg3	autophagy related 3	NM_134394	Rn.3084	3.33391e-08	0.00862716	0.00732846
1381193_at	679692	Lpgat1	lysophosphatidylglycerol acyltransferase 1	NM_001109376 /// XM_008769875	Rn.225027	3.34133e-08	0.0250543	0.00383214
1375566_at	298646	Agtrap	angiotensin II receptor-associated protein	NM_001007654	Rn.8471	3.35211e-08	0.015331	0.000375608
1369467_a_at	24638	Pfkfb1	6-phosphofructo-2-kinase/fructose-2,6-biphosphatase 1	NM_001271063 /// NM_001271064 /// NM_012621 /// XM_006256790 /// XM_006256791 /// XM_00	Rn.10115	3.3597e-08	6.06163e-05	0.00449315
1380600_at	685269	Itga2b	integrin, alpha 2B	XM_001063315 /// XM_008775819	---	3.36448e-08	0.0995952	0.00361601
1367696_at	114709	Ifitm2	interferon induced transmembrane protein 2	NM_030833	Rn.108174	3.36521e-08	6.53601e-08	7.74991e-06
1372013_at	293618	Ifitm1	interferon induced transmembrane protein 1	NM_001106314 /// XM_006230530	Rn.22087	3.38581e-08	1.78683e-05	3.16703e-06
1388994_at	282581	Fzd6	frizzled class receptor 6	NM_001130536 /// XM_008765449 /// XM_008765450	Rn.2740	3.39964e-08	0.00334312	0.0201028
1383309_at	304023	St3gal6	ST3 beta-galactoside alpha-2,3-sialyltransferase 6	NM_207602 /// XM_006248209 /// XM_006248210	Rn.32316	3.4174e-08	0.0539871	1.51268e-06
1367584_at	56611	Anxa2	annexin A2	NM_019905	Rn.90546	3.43145e-08	0.000517253	0.000448986
1369588_a_at	25392	Atpif1	ATPase inhibitory factor 1	NM_012915	Rn.1658	3.4519e-08	0.380677	0.000133761
1374747_at	362316	Cdk14	cyclin-dependent kinase 14	NM_001108617 /// XM_008762706	---	3.4536e-08	0.502776	4.98427e-08
1387819_at	24331	Cela1	chymotrypsin-like elastase family, member 1	NM_012552	Rn.6044	3.45833e-08	1.1464e-11	1.56181e-07
1379932_at	60586	Clcn4	chloride channel, voltage-sensitive 4	NM_022198 /// XM_006256828	Rn.44406	3.48946e-08	0.0159541	0.0770594
1386868_at	64640 /// 81773 /// 100363439	Rpl30 /// Rps10 /// Rps10l1	ribosomal protein L30 /// ribosomal protein S10 /// ribosomal protein S10-like 1	NM_022699 /// NM_031109 /// XM_002729623 /// XM_003754173	Rn.3359	3.54822e-08	0.301623	0.0250008
1387109_at	29441	Por	P450 (cytochrome) oxidoreductase	NM_031576	Rn.11359	3.55034e-08	0.587954	2.31221e-08
1374247_at	100363145	Stab1	stabilin 1	XM_006222122 /// XM_006222123 /// XM_006222125 /// XM_008771053 /// XM_008771054 /// XM	---	3.56105e-08	0.170854	4.41301e-05
1388378_at	293484	Eif3c	eukaryotic translation initiation factor 3, subunit C	NM_001100662 /// XM_006230226	Rn.4207	3.60255e-08	0.0647947	0.0316374
1372028_at	306768	Nop16	NOP16 nucleolar protein	NM_001047095	Rn.6090	3.62104e-08	0.0824256	0.0217077
1387222_at	56725	Cript	cysteine-rich PDZ-binding protein	NM_019907	Rn.30508	3.62327e-08	0.805394	0.345557
1383193_at	680036	Msrb3	methionine sulfoxide reductase B3	XM_001055430 /// XM_003754287 /// XM_006226028 /// XM_006241414 /// XM_008765427 /// XM	---	3.65311e-08	0.114453	0.00152191
1391095_at	304608	Mmp19	matrix metallopeptidase 19	NM_001107159 /// XM_006240758	Rn.207126	3.66886e-08	0.366386	6.65596e-05
1387291_at	50693	Itih3	inter-alpha trypsin inhibitor, heavy chain 3	NM_017351 /// XM_006252649 /// XM_006252650 /// XM_006252653 /// XM_008771002	Rn.89576	3.67224e-08	0.687379	0.200801
1387780_at	84026	Dnaja2	DnaJ (Hsp40) homolog, subfamily A, member 2	NM_032079	Rn.3904	3.67334e-08	0.0594178	9.5692e-06
1387074_at	84583	Rgs2	regulator of G-protein signaling 2	NM_053453	Rn.1892	3.68003e-08	1.4022e-13	3.64072e-10
1368059_at	117024	Crym	crystallin, mu	NM_053955	Rn.24561	3.69779e-08	0.899401	1.16874e-06
1371399_at	681123	Tomm6	translocase of outer mitochondrial membrane 6 homolog (yeast)	XM_001060392 /// XM_002727162	Rn.1327	3.70601e-08	0.134128	0.00478648
1367954_at	25454	Gfra1	GDNF family receptor alpha 1	NM_012959 /// XM_008760512 /// XM_008760513 /// XM_008760514	Rn.88489	3.71736e-08	0.0102663	0.340203
1372261_at	---	---	---	---	Rn.3650	3.73374e-08	2.1079e-06	9.56187e-05
1382655_at	---	---	---	---	---	3.74107e-08	0.199491	0.0245258
1371241_x_at	24851	Tpm1	tropomyosin 1, alpha	NM_001034068 /// NM_001034069 /// NM_001034070 /// NM_001034071 /// NM_001034072 /// NM	Rn.87540	3.74368e-08	0.406761	0.00125097
1398896_at	300674	Arcn1	archain 1	NM_001007662	Rn.2185	3.74796e-08	0.361283	0.00169976
1391907_at	303563	Nags	N-acetylglutamate synthase	NM_001107053 /// XM_006247328 /// XM_008768055	Rn.23912	3.76224e-08	0.657817	0.0499431
1398830_at	64638	Rpl28	ribosomal protein L28	NM_022697 /// XM_006228288	Rn.36614	3.77028e-08	0.803017	0.042948
1374792_at	498727	Nol7	nucleolar protein 7	XM_003752959 /// XM_006253849	---	3.79501e-08	0.00139499	0.00164233
1377599_at	313977	Lpin1	lipin 1	NM_001012111 /// XM_008764593	---	3.82709e-08	0.046546	0.0127666
1388541_at	---	---	---	---	---	3.82872e-08	0.182936	0.000351828
1372260_at	287061	Rogdi	rogdi homolog	NM_001024864	Rn.995	3.83182e-08	0.550851	0.00011869
1371493_at	81637	Ap2a2	adaptor-related protein complex 2, alpha 2 subunit	NM_031008 /// XM_008760010	---	3.83191e-08	0.00313445	0.343861
1390767_at	361233	Ssr1	signal sequence receptor, alpha	NM_001008891 /// XM_006253835	Rn.123918	3.86335e-08	0.505686	0.00202787
1393477_at	---	---	---	---	---	3.86953e-08	0.0453232	1.3197e-06
1371209_at	309607 /// 414783	RT1-CE4 /// RT1-CE5	RT1 class I, locus CE4 /// RT1 class I, locus CE5	NM_001008842 /// NM_001008843 /// NM_001033986 /// XM_008758190	Rn.216323	3.88615e-08	1.99465e-09	0.000150062
1390667_at	293156	Lrrc51	leucine rich repeat containing 51	NM_001106284 /// XM_006229870 /// XM_006229871 /// XM_006229872 /// XM_006229873 /// XM	Rn.162471	3.9141e-08	0.565297	0.000230952
1393407_at	311881	Fbxw2	F-box and WD repeat domain containing 2	NM_001107835 /// XM_006233976 /// XM_006233977 /// XM_006233980 /// XM_008761750 /// XM	Rn.103250	3.93551e-08	0.75592	0.000515439
1398307_at	252931	Cyp3a18	cytochrome P450, family 3, subfamily a, polypeptide 18	NM_145782	Rn.32085	3.9608e-08	0.584252	0.000863919
1394617_at	303343	Abhd15	abhydrolase domain containing 15	NM_001107025	Rn.31213	3.96125e-08	0.0146748	0.0250737
1367711_at	25581	Psmc2	proteasome 26S subunit, ATPase 2	NM_033236	Rn.1202	3.98428e-08	0.00230576	0.0123796
1367602_at	114490	Cited2	Cbp/p300-interacting transactivator, with Glu/Asp-rich carboxy-terminal domain, 2	NM_053698	Rn.31765	3.99196e-08	0.000268704	0.118053
1388529_at	295395	Rtcd1	RNA terminal phosphate cyclase domain 1	NM_001004227 /// XM_008761456	Rn.25445	4.00653e-08	0.00438868	0.506895
1375775_at	500917	Odf3b	outer dense fiber of sperm tails 3B	NM_001191992 /// XM_006242237 /// XM_006242238 /// XM_008765776	Rn.76400	4.01806e-08	0.771671	7.53927e-05
1376570_at	294864	Cct5	chaperonin containing Tcp1, subunit 5 (epsilon)	NM_001004078	Rn.92645	4.03572e-08	0.0199638	0.330629
1372647_at	84400	Prelp	proline/arginine-rich end leucine-rich repeat protein	NM_053385 /// XM_006249890 /// XM_006249891 /// XM_008769571 /// XM_008769572 /// XM_00	---	4.0505e-08	0.351142	0.000143756
1389256_at	---	---	---	---	---	4.08271e-08	0.000508455	0.000151282
1386887_at	94194	Cox5b	cytochrome c oxidase subunit Vb	NM_053586	Rn.6686	4.13818e-08	0.283461	0.0104449
1368574_at	24173	Adra1b	adrenoceptor alpha 1B	NM_016991	Rn.10032	4.1453e-08	0.00206802	0.000232128
1393653_at	501174	Pid1	phosphotyrosine interaction domain containing 1	NM_001110493	---	4.16357e-08	0.55575	0.629845
1372773_at	296562	Npdc1	neural proliferation, differentiation and control, 1	NM_001004231 /// XM_006233584	Rn.5802	4.17346e-08	0.390149	0.00712241
1382825_at	315759	Igdcc3	immunoglobulin superfamily, DCC subclass, member 3	NM_001108160 /// XM_003750528 /// XM_003754419 /// XM_006226447 /// XM_006243296	---	4.18352e-08	0.771617	0.773063
1372337_at	100188932	Ost4	oligosaccharyltransferase complex subunit 4	NM_001134690 /// NM_001134691	Rn.34416	4.18366e-08	0.15819	3.69748e-05
1371445_at	287633	Lrrc59	leucine rich repeat containing 59	NM_001008280	Rn.2783	4.19999e-08	0.0974714	0.0361728
1392654_at	361473	Mtrf1l	mitochondrial translational release factor 1-like	NM_001025723	Rn.205194	4.2771e-08	0.163746	0.00118576
1373693_at	287805	Gprc5c	G protein-coupled receptor, class C, group 5, member C	NM_001191591 /// XM_006247678 /// XM_006247679 /// XM_006247681 /// XM_006247682 /// XM	Rn.3658	4.29084e-08	0.168568	1.35767e-07
1373473_a_at	89825	Nap1l1	nucleosome assembly protein 1-like 1	NM_053561 /// XM_006241342 /// XM_006241343 /// XM_006241344	Rn.162938	4.29456e-08	0.98772	0.00074392
1388159_at	26192	CYTB	cytochrome b	---	Rn.129300	4.32955e-08	0.981061	7.60837e-06
1368877_at	24522	Zfp354a	zinc finger protein 354A	NM_052798 /// XM_006246227 /// XM_008767660 /// XM_008767661	Rn.11049	4.33737e-08	0.968022	0.00366504
1373025_at	362634	C1qc	complement component 1, q subcomponent, C chain	NM_001008524 /// XM_006239225	Rn.2393	4.35384e-08	0.00779403	1.55359e-08
1371876_at	291539	Psmg2	proteasome (prosome, macropain) assembly chaperone 2	NM_001106138 /// XM_008772117	Rn.144759	4.35428e-08	0.184501	0.050788
1376675_at	501736	Cd300a	Cd300a molecule	NM_001205348	Rn.11988	4.36552e-08	1.44245e-05	2.98266e-08
1372132_at	291394	Cndp2	CNDP dipeptidase 2 (metallopeptidase M20 family)	NM_001010920 /// XM_006254998 /// XM_006254999	Rn.98790	4.36598e-08	0.000828143	8.23784e-10
1376829_at	306534	Unc5d	unc-5 netrin receptor D	NM_001107319 /// XM_008771325	---	4.37712e-08	0.137444	0.892717
1371851_at	289924	Psmd6	proteasome 26S subunit, non-ATPase 6	NM_198730	Rn.103875	4.37788e-08	0.168167	0.1066
1374803_at	303763	Zfp207	zinc finger protein 207	NM_001039020 /// XM_006247001 /// XM_006247002 /// XM_008768060 /// XM_008768061 /// XM	---	4.39419e-08	4.38309e-05	1.24171e-08
1367836_at	25757	Cpt1a	carnitine palmitoyltransferase 1a, liver	NM_031559 /// XM_006230695	Rn.2856	4.40903e-08	0.00160333	0.00358927
1385244_at	57022	Adam4	a disintegrin and metalloprotease domain 4	NM_020305	Rn.209651	4.46546e-08	0.837004	0.914489
1383439_at	316351	Npas2	neuronal PAS domain protein 2	NM_001108214 /// XM_008767031 /// XM_008767032 /// XM_008767033 /// XM_008767034	Rn.8285	4.47412e-08	0.359241	4.30042e-08
1383625_a_at	500989	Zfp259	zinc finger protein 259	NM_001137646	Rn.102011	4.48256e-08	0.159624	0.0798796
1383348_at	29633	Ndst1	N-deacetylase/N-sulfotransferase (heparan glucosaminyl) 1	NM_024361 /// XM_008772130	---	4.53187e-08	0.00320385	2.01933e-06
1374613_at	---	---	---	---	---	4.5639e-08	0.04072	5.29367e-05
1398824_at	65165	Tmed2	transmembrane p24 trafficking protein 2	NM_031722 /// XM_006249327	Rn.1022	4.57289e-08	0.220764	0.00383726
1381119_at	287208	Ttc1	tetratricopeptide repeat domain 1	NM_001005529 /// XM_008767639	Rn.81253	4.5907e-08	0.0264284	0.000289186
1389324_at	89806	Tie1	tyrosine kinase with immunoglobulin-like and EGF-like domains 1	NM_053545 /// XM_006238720	Rn.13171	4.61483e-08	0.0745638	0.327189
1388328_at	682390	Eif3i	eukaryotic translation initiation factor 3, subunit I	NM_001115035	Rn.162577	4.66793e-08	0.197666	0.0413499
1375530_at	498486	Gnpnat1	glucosamine-phosphate N-acetyltransferase 1	NM_001134756 /// NM_001134757 /// XM_006251782 /// XM_006251783 /// XM_006251784	Rn.14702	4.68246e-08	0.0903818	0.0117545
1368450_at	25017	Myo5a	myosin VA	NM_022178	Rn.44865	4.70115e-08	0.000144122	4.95444e-08
1374661_at	361571	Aldh16a1	aldehyde dehydrogenase 16 family, member A1	NM_001033706 /// XM_006229099 /// XM_006229100	Rn.44200	4.7225e-08	0.31118	6.03918e-07
1373481_at	304763	R3hdm1	R3H domain containing 1	NM_001012024 /// NM_001134867 /// XM_006249690 /// XM_006249694 /// XM_006249698 /// XM	Rn.60443	4.73781e-08	0.363991	0.0478236
1369631_at	65261	Myo1c	myosin IC	NM_023092	---	4.76051e-08	0.876691	0.000920509
1370275_at	171374	Atp5b	ATP synthase, H+ transporting, mitochondrial F1 complex, beta polypeptide	NM_134364	Rn.92965	4.76462e-08	0.0405923	7.48369e-05
1374466_at	---	---	---	---	Rn.34966	4.76803e-08	0.773736	0.0270368
1372765_a_at	291075 /// 291076	Eci2 /// Eci3	enoyl-CoA delta isomerase 2 /// enoyl-Coenzyme A delta isomerase 3	NM_001006966 /// NM_001009275	Rn.108029 /// Rn.3194	4.82699e-08	0.791651	0.01414
1387885_at	29558	Fcgrt	Fc fragment of IgG, receptor, transporter, alpha	NM_033351 /// XM_006229043 /// XM_008759343	Rn.15845	4.8359e-08	0.000345131	0.00101716
1373295_at	294025	Obfc1	oligonucleotide/oligosaccharide-binding fold containing 1	NM_001011943 /// XM_006231472 /// XM_006231474 /// XM_006231475	Rn.15899	4.89224e-08	6.65536e-07	0.000623722
1398754_at	64156	Uba52	ubiquitin A-52 residue ribosomal protein fusion product 1	NM_031687 /// XM_006252934 /// XM_006252935 /// XM_008771145 /// XM_008771146	Rn.4300	4.90244e-08	0.173046	0.425869
1367974_at	25291	Anxa3	annexin A3	NM_012823 /// XM_006250694 /// XM_006250696	Rn.6589	4.91534e-08	0.00470355	8.64964e-09
1374493_at	246142	Bmf	Bcl2 modifying factor	NM_139258 /// XM_006234723 /// XM_006234724 /// XM_008762079	---	4.92782e-08	0.530411	9.60315e-06
1371403_at	295230	Cct3	chaperonin containing Tcp1, subunit 3 (gamma)	NM_199091	Rn.203147	4.92976e-08	0.00227271	0.329724
1374636_at	310352	Jade1	jade family PHD finger 1	NM_001107670 /// XM_006232301 /// XM_006232302 /// XM_006232303 /// XM_006232304 /// XM	Rn.90858	4.93347e-08	4.50188e-05	0.000504954
1388255_x_at	309607	RT1-CE5	RT1 class I, locus CE5	NM_001008843 /// NM_001033986	Rn.216323	4.94998e-08	3.85122e-11	6.13809e-05
1373362_at	293448	Uqcrc2	ubiquinol cytochrome c reductase core protein 2	NM_001006970	Rn.2334	4.98621e-08	0.353985	0.16341
1376073_at	314352	Sel1l	sel-1 suppressor of lin-12-like (C. elegans)	NM_177933	Rn.162892	4.98849e-08	0.170353	0.043767
1388381_at	298700	Eif3g	eukaryotic translation initiation factor 3, subunit G	NM_001013095	Rn.107880	5.00291e-08	0.370349	0.0494589
1385697_at	304758	Ccnt2	cyclin T2	NM_001107171 /// XM_006249686 /// XM_006249687 /// XM_008769457 /// XM_008769458	Rn.21407	5.02756e-08	0.387405	0.00246133
1370585_a_at	25023	Prkcb	protein kinase C, beta	NM_001172305 /// NM_012713	Rn.91118	5.0392e-08	7.71498e-05	2.60644e-08
1371409_at	498886	RGD1562987	similar to cDNA sequence BC031181	NM_001173472 /// XM_008772163	Rn.3311	5.04305e-08	0.217932	5.85586e-06
1383358_at	114124	Akap1	A kinase (PRKA) anchor protein 1	NM_053665 /// XM_006247067 /// XM_006247068 /// XM_008767930	Rn.163146	5.04841e-08	0.00466092	0.000965553
1372085_at	298757	Atl2	atlastin GTPase 2	NM_001100671 /// XM_006239640 /// XM_006239641	Rn.203081	5.06232e-08	0.194113	7.3415e-06
1388924_at	362850	Angptl4	angiopoietin-like 4	NM_199115	Rn.119611	5.06233e-08	0.494429	0.00996722
1369636_at	24788	Sord	sorbitol dehydrogenase	NM_017052	Rn.11334	5.07537e-08	0.000464057	1.16721e-09
1390159_at	313874	Rasgrp3	RAS guanyl releasing protein 3 (calcium and DAG-regulated)	NM_001108009 /// XM_006239757 /// XM_006239758 /// XM_006239759 /// XM_006239760 /// XM	Rn.1995	5.08074e-08	0.00515928	0.00893454
1387346_at	24511	Itgb1	integrin, beta 1	NM_017022 /// XM_006255824	Rn.25733	5.13786e-08	0.000161843	4.74262e-06
1392515_at	494206 /// 494207 /// 494209 /// 497796 /// 502907 /// 690045 /// 690097 /// 103690111	Klra17 /// LOC103690111 /// LOC103692265 /// LOC497796 /// LOC502907 /// LOC690097 /// Ly49si1 /// Ly49si2 /// Ly49si3	killer cell lectin-like receptor, subfamily A, member 17 /// killer cell lectin-like re	NM_001009497 /// NM_001009498 /// NM_001009919 /// NM_001111310 /// NM_001172088 /// XM	---	5.17586e-08	1.06327e-09	2.94122e-10
1374857_at	499709	Gar1	GAR1 homolog, ribonucleoprotein	NM_001024306 /// XM_006232006 /// XM_008761519	Rn.15522	5.17911e-08	0.000204859	0.022604
1370230_at	94271	Atp5j	ATP synthase, H+ transporting, mitochondrial Fo complex, subunit F6	NM_053602 /// XM_008768600 /// XM_008768601 /// XM_008768602 /// XM_008768603	Rn.5790	5.19806e-08	0.626113	0.00642513
1388617_at	361239	Bphl	biphenyl hydrolase-like (serine hydrolase)	NM_001037206	Rn.22050	5.21829e-08	0.0759122	0.0613959
1368127_at	29204	Neu2	sialidase 2	NM_017130 /// XM_006245361 /// XM_006245362 /// XM_006245363 /// XM_006245364 /// XM_00	Rn.9731	5.31442e-08	0.659727	0.0996901
1382599_at	24482	Igf1	insulin-like growth factor 1	NM_001082477 /// NM_001082478 /// NM_001082479 /// NM_178866 /// XM_006241191 /// XM_00	---	5.35594e-08	0.55808	1.10208e-05
1368960_at	116641	Lgals8	lectin, galactoside-binding, soluble, 8	NM_053862 /// XM_006254166 /// XM_006254167 /// XM_006254168	Rn.10069	5.41292e-08	0.0272747	0.00136404
1371074_a_at	29685	Mcm6	minichromosome maintenance complex component 6	NM_017287	Rn.33226	5.43292e-08	0.927024	2.45676e-07
1376974_at	362696	Ttc7a	tetratricopeptide repeat domain 7A	NM_001100756 /// XM_008764464	Rn.16768	5.443e-08	0.00020725	0.00110593
1367771_at	83514	Tsc22d3	TSC22 domain family, member 3	NM_031345 /// XM_006234249 /// XM_006234250 /// XM_006234251 /// XM_008773446 /// XM_00	Rn.21970	5.46602e-08	5.34557e-05	2.28555e-05
1390986_at	171393	Clstn3	calsyntenin 3	NM_134376	---	5.49408e-08	0.236278	0.821819
1367604_at	338401	Crip2	cysteine-rich protein 2	NM_022501 /// XM_008764943	Rn.4267	5.55879e-08	0.23157	0.184799
1379299_at	310071	Ercc8	excision repair cross-complementation group 8	NM_001107650 /// NR_073139 /// NR_073140 /// XM_008760726 /// XM_008760727 /// XM_00876	Rn.107979	5.57041e-08	1.26188e-05	3.26341e-05
1383391_a_at	24231 /// 294257	C2 /// Cfb	complement component 2 /// complement factor B	NM_172222 /// NM_212466	Rn.98333	5.58108e-08	0.0270922	0.000123022
1388870_at	360596	Msi2	musashi RNA-binding protein 2	XM_008768240 /// XM_008775798	---	5.58857e-08	0.434184	0.00344541
1382061_at	307858	Ldhd	lactate dehydrogenase D	NM_001008893 /// XM_006255631	---	5.59131e-08	0.00649873	0.00331
1371519_at	295143	Etfdh	electron-transferring-flavoprotein dehydrogenase	NM_198742 /// XM_006232507 /// XM_008761084	Rn.37277	5.59694e-08	4.55176e-06	0.207283
1373092_at	29610	Tgfbr3	transforming growth factor, beta receptor III	NM_017256	---	5.61476e-08	0.169284	8.9049e-05
1391421_at	367196	Acad8	acyl-CoA dehydrogenase family, member 8	XM_003754394 /// XM_346003	---	5.64286e-08	1.14191e-07	0.00525741
1384336_at	293485	Cln3	ceroid-lipofuscinosis, neuronal 3	NM_001006971 /// XM_006230228 /// XM_008759871 /// XM_008759872 /// XM_008759873 /// XM	Rn.102386	5.6536e-08	0.133222	0.000163411
1385635_at	310693	Cd5l	Cd5 molecule-like	NM_001025685	Rn.43804	5.71878e-08	0.624522	2.09833e-08
1389006_at	64552	Mpeg1	macrophage expressed 1	NM_001305460 /// NM_022617 /// XM_006231115 /// XM_008760261	Rn.162497	5.72889e-08	0.536048	0.000483054
1388699_at	361378	Man2b1	mannosidase, alpha, class 2B, member 1	NM_199404 /// XM_006255273 /// XM_006255274 /// XM_006255275	Rn.102840	5.73077e-08	9.21943e-07	8.12387e-05
1388333_at	300084	Rbx1	ring-box 1, E3 ubiquitin protein ligase	NM_001034135	Rn.8068	5.7418e-08	0.829187	0.0727351
1395386_at	363611	Iba57	IBA57 homolog, iron-sulfur cluster assembly	NM_001108827	---	5.7589e-08	0.396289	0.0256064
1384273_at	287479	Shpk	sedoheptulokinase	NM_001033682	Rn.19663	5.77786e-08	2.98637e-05	0.000307989
1388397_at	114021 /// 100912375	Ebna1bp2 /// LOC100912375	EBNA1 binding protein 2 /// probable rRNA-processing protein EBP2-like	NM_001008721 /// XM_003750007	Rn.9598	5.81341e-08	0.0423194	0.0930156
1370147_at	171385	Acmsd	aminocarboxymuconate semialdehyde decarboxylase	NM_134372	Rn.162389	5.84068e-08	0.358942	0.00431017
1377603_at	361328	Snx24	sorting nexin 24	NM_001008364 /// XM_006254726 /// XM_006254728 /// XM_006254729 /// XM_008772152 /// XM	Rn.204247	5.8434e-08	0.00318291	0.00231684
1387793_at	59114	Slc9a3r1	solute carrier family 9, subfamily A (NHE3, cation proton antiporter 3), member 3 regul	NM_021594	Rn.35142	5.87391e-08	0.196948	0.024686
1373955_at	306182	Ipo5	importin 5	XM_001075101 /// XM_006222063 /// XM_006252478 /// XM_224534	---	5.92433e-08	0.424904	0.00188074
1387279_at	116479	F11r	F11 receptor	NM_053796	Rn.107273	5.93326e-08	0.553515	0.200286
1387856_at	54321	Cnn3	calponin 3, acidic	NM_019359	Rn.57635	5.96752e-08	0.13623	0.0770219
1388372_at	296709	Rpl35	ribosomal protein L35	NM_212511	Rn.3458	5.9882e-08	0.64877	0.0159056
1392636_at	---	---	---	---	Rn.12098	6.02451e-08	2.13248e-05	0.0375425
1370065_at	58917	Hpx	hemopexin	NM_053318	Rn.2380	6.03895e-08	0.0264205	4.82678e-05
1371170_a_at	24493	Il1a	interleukin 1 alpha	NM_017019	Rn.12300	6.04517e-08	0.0203671	6.81346e-07
1387782_at	140734	Dynll2	dynein light chain LC8-type 2	NM_080697 /// XM_006247077 /// XM_008767940	Rn.36362	6.07998e-08	0.271879	0.00147726
1395104_at	312912	Prex2	phosphatidylinositol-3,4,5-trisphosphate-dependent Rac exchange factor 2	NM_001107899 /// XM_006237753	---	6.16201e-08	6.11249e-05	0.165841
1387009_at	29153	Capn1	calpain 1, (mu/I) large subunit	NM_019152 /// XM_006230706 /// XM_008760088 /// XM_008760089	Rn.6037	6.16673e-08	0.0478429	1.06533e-06
1388788_at	364975	Gcdh	glutaryl-CoA dehydrogenase	NM_001108896	Rn.99039	6.18342e-08	6.06799e-06	0.000948695
1373675_at	114022	Glrx2	glutaredoxin 2	NM_001013034 /// XM_006249955 /// XM_006249956 /// XM_006249957 /// XM_006249958 /// XM	---	6.36566e-08	0.784375	0.130586
1374754_at	360840	Srgap2	SLIT-ROBO Rho GTPase activating protein 2	NM_001134958 /// XM_006249782 /// XM_006249783 /// XM_006249784 /// XM_006249785 /// XM	Rn.12700	6.36744e-08	0.0105622	0.00055402
1387096_at	114638	Hps1	Hermansky-Pudlak syndrome 1 homolog (human)	NM_040669 /// XM_006231378 /// XM_006231379 /// XM_006231380 /// XM_006231381	Rn.17691	6.41424e-08	0.411173	0.00364191
1388773_at	299339	Tnfaip2	tumor necrosis factor, alpha-induced protein 2	NM_001137633 /// XM_006240577	Rn.34387	6.41936e-08	0.76499	0.0516803
1389162_at	297416	Nfu1	NFU1 iron-sulfur cluster scaffold	NM_001106606 /// XM_008763063	Rn.161843	6.4937e-08	0.0570862	0.00273161
1382754_at	---	---	---	---	Rn.14621	6.50736e-08	0.444558	0.00151631
1370244_at	25697	Ctsl	cathepsin L	NM_013156	Rn.1294	6.5311e-08	0.220543	3.06455e-08
1370365_at	25458	Gss	glutathione synthetase	NM_012962 /// XM_008762303	Rn.1692	6.53791e-08	0.90208	1.44641e-06
1367917_at	25053	Cyp2d2	cytochrome P450, family 2, subfamily d, polypeptide 2	NM_012730	Rn.91355	6.60764e-08	0.00305358	2.31192e-06
1390863_at	289175	Slc19a2	solute carrier family 19 (thiamine transporter), member 2	NM_001030024	Rn.19386	6.63751e-08	0.000345503	2.04508e-06
1387139_at	84029	Hao2	hydroxyacid oxidase 2 (long chain)	NM_032082 /// XM_006233022 /// XM_006233024 /// XM_006233025	Rn.198611	6.65897e-08	0.566002	3.49125e-05
1389596_at	289522	Cox18	cytochrome c oxidase assembly protein 18	NM_001106000 /// XM_006250771 /// XM_006250772	Rn.24568	6.68633e-08	8.61095e-06	0.0157337
1382615_at	80843	Sec61a1	Sec61 translocon alpha 1 subunit	NM_199256	Rn.47029	6.69118e-08	0.462248	0.128211
1387631_at	79242	Hpgd	hydroxyprostaglandin dehydrogenase 15 (NAD)	NM_024390	Rn.6386	6.75321e-08	0.785625	0.175235
1372769_at	498225	Eif2d	eukaryotic translation initiation factor 2D	NM_001017489 /// XM_006249790	Rn.162387	6.75484e-08	0.0034286	0.0414064
1392013_at	312912	Prex2	phosphatidylinositol-3,4,5-trisphosphate-dependent Rac exchange factor 2	NM_001107899 /// XM_006237753	---	6.78834e-08	0.00630684	0.0776111
1381376_at	299339	Tnfaip2	tumor necrosis factor, alpha-induced protein 2	NM_001137633 /// XM_006240577	Rn.34387	6.78898e-08	0.659996	0.0705651
1370047_at	85496	Enpp1	ectonucleotide pyrophosphatase/phosphodiesterase 1	NM_053535 /// XM_006227692	Rn.1199	6.83934e-08	0.00199011	0.0460405
1372568_at	316021	Epm2aip1	EPM2A (laforin) interacting protein 1	NM_001271384	Rn.2561	6.85999e-08	0.0601656	0.000207313
1388442_at	29144	Canx	calnexin	NM_172008 /// XM_008767679 /// XM_008767680	Rn.1762	6.90213e-08	0.986253	0.0135844
1370890_at	81732	Actr3	ARP3 actin-related protein 3 homolog (yeast)	NM_031068	Rn.103326	6.90713e-08	1.10753e-08	1.93248e-07
1397596_at	361970	Trim2	tripartite motif-containing 2	NM_001108552	Rn.16973	6.91098e-08	0.00207598	0.0234682
1388038_at	83526	Atrn	attractin	NM_031351	Rn.53846	6.91709e-08	0.0149854	1.15952e-05
1384026_at	---	---	---	---	---	6.92548e-08	0.00153316	0.000151477
1372341_at	501039	Slc25a36	solute carrier family 25 (pyrimidine nucleotide carrier ), member 36	XM_001065705 /// XM_008757844 /// XM_008766577 /// XM_576451	---	6.94059e-08	3.19814e-08	0.00609854
1367945_at	84355	Atox1	antioxidant 1 copper chaperone	NM_053359	Rn.11992	6.95481e-08	0.180513	0.0111549
1369093_at	24718	Reln	reelin	NM_080394 /// XM_006235873	Rn.98353	6.96444e-08	0.482268	0.000130579
1367764_at	25405	Ccng1	cyclin G1	NM_012923	Rn.5834	6.97856e-08	4.14685e-06	1.51395e-07
1388817_at	310665	Fam63a	family with sequence similarity 63, member A	NM_001025118 /// XM_006232886 /// XM_008761304	Rn.7768	6.9834e-08	0.111164	0.00508616
1372931_at	367743	Praf2	PRA1 domain family, member 2	NM_001109013	Rn.6226	7.09125e-08	0.00456714	0.00132714
1373904_at	300839	Lysmd2	LysM, putative peptidoglycan-binding, domain containing 2	NM_001106839 /// XM_006243405 /// XM_006243406 /// XM_008766247 /// XM_008766248	Rn.7432	7.21449e-08	0.165695	3.74878e-06
1392475_at	304962	Atf6	activating transcription factor 6	NM_001107196 /// XM_008769738	---	7.25418e-08	0.00185351	1.32563e-05
1374455_at	100361939	Rnaseh2c	ribonuclease H2, subunit C	XM_002728856 /// XM_003753381	---	7.27416e-08	0.00102756	0.00582074
1398888_at	117056	H3f3b	H3 histone, family 3B	NM_053985	Rn.198918	7.31149e-08	3.64324e-12	2.22865e-08
1367730_at	56042	Uso1	USO1 vesicle transport factor	NM_019379 /// XM_006250750	Rn.4746	7.32787e-08	0.016442	0.00266487
1389852_at	315164	Cenpm	centromere protein M	NM_001130504 /// XM_006242086 /// XM_008765720	Rn.11654	7.37719e-08	0.634143	0.127533
1390527_at	500795	RGD1562114	RGD1562114	NM_001109283	Rn.9087	7.3832e-08	0.328396	0.000573442
1368953_at	171129	Uggt1	UDP-glucose glycoprotein glucosyltransferase 1	NM_133596 /// XM_006244734 /// XM_006244735	Rn.162227	7.41241e-08	0.246176	0.00232416
1375977_at	84593	Cetn2	centrin, EF-hand protein, 2	XM_001053739 /// XM_006223375 /// XM_006229519 /// XM_215222	Rn.232560	7.53264e-08	0.539843	0.0501258
1380387_at	500037	Foxp2	forkhead box P2	NM_001271104 /// XM_002729285 /// XM_006236115 /// XM_008762718 /// XM_008762719 /// XM	Rn.134464	7.55915e-08	0.11044	0.948458
1388918_at	64474	Hdlbp	high density lipoprotein binding protein	NM_172039 /// XM_006245548	---	7.58529e-08	0.000452391	0.000459839
1369922_at	246120	Plbd2	phospholipase B domain containing 2	NM_139255	Rn.72896	7.6454e-08	0.599005	1.08194e-06
1372052_at	361662	Bub3	BUB3 mitotic checkpoint protein	NM_001047906	Rn.6897	7.68731e-08	0.00154125	0.02642
1382197_at	293660	Rhod	ras homolog family member D	NM_001106323	Rn.25197	7.77516e-08	0.186772	8.13843e-06
1370806_at	246298	Retsat	retinol saturase (all trans retinol 13,14 reductase)	NM_145084	---	7.8531e-08	0.017506	0.0151706
1371662_at	292028	Kars	lysyl-tRNA synthetase	NM_001006967 /// XM_006255630	Rn.46563	7.86652e-08	0.178846	4.39227e-06
1376774_at	116654	Exoc4	exocyst complex component 4	NM_053875 /// XM_008762757	---	7.87553e-08	0.594649	5.11675e-05
1384878_at	291318	Nmt2	N-myristoyltransferase 2	NM_207590 /// XM_008771854 /// XM_008771855 /// XM_008771856	Rn.162255	7.89111e-08	0.204688	0.213217
1374725_at	310756	Mov10	Mov10 RISC complex RNA helicase	NM_001107711 /// XM_006233085 /// XM_008761395	Rn.3508	7.91919e-08	0.00122199	1.11777e-07
1390632_at	498997	Rspo3	R-spondin 3	NM_001100990	---	7.91982e-08	3.39381e-05	0.000978051
1373066_at	298890	Fam49a	family with sequence similarity 49, member A	NM_001106718 /// XM_008764584 /// XM_008764585	---	7.92543e-08	5.81378e-05	3.8144e-06
1372841_at	362835	Reep6	receptor accessory protein 6	NM_001013218 /// XM_006240967	Rn.9353	7.93721e-08	0.000431491	0.00296682
1381298_at	307126	Mcm10	minichromosome maintenance 10 replication initiation factor	NM_001107366	---	7.94201e-08	0.477027	0.000441371
1372764_at	687565	Denr	density-regulated protein	NM_001115046 /// XM_008769260	Rn.101864	7.96203e-08	0.239727	0.00988625
1368180_s_at	24422 /// 494499	Gsta2 /// Gsta5	glutathione S-transferase alpha 2 /// glutathione S-transferase alpha 5	NM_001010921 /// NM_017013 /// XM_006243421 /// XM_006243422	Rn.144550 /// Rn.40574	8.01379e-08	0.357965	8.82769e-06
1398603_at	679068	Tsfm	Ts translation elongation factor, mitochondrial	NM_001276476	Rn.216537	8.06782e-08	0.108187	0.375815
1393041_at	362519	Smc2	structural maintenance of chromosomes 2	NM_001108666 /// XM_006238165	Rn.94452	8.07657e-08	0.00824755	3.97173e-09
1398774_at	64640 /// 100362027	LOC100362027 /// Rpl30	ribosomal protein L30-like /// ribosomal protein L30	NM_022699 /// XM_002727709 /// XM_003752328	Rn.161950 /// Rn.3359 /// Rn.36878	8.13625e-08	0.151733	0.0782281
1372601_at	282840	Atf5	activating transcription factor 5	NM_172336 /// XM_006228980	Rn.229186	8.15504e-08	0.0515274	0.0345952
1376191_at	79242	Hpgd	hydroxyprostaglandin dehydrogenase 15 (NAD)	NM_024390	Rn.6386	8.16925e-08	0.969874	0.116153
1398852_at	81775	Rps21	ribosomal protein S21	NM_031111 /// XM_006235823	Rn.4153	8.20634e-08	0.0489374	0.106599
1381984_at	361957	Mfsd1	major facilitator superfamily domain containing 1	NM_001191847 /// XM_008761056	Rn.24648	8.23027e-08	0.593596	2.83518e-05
1371305_at	26962 /// 100360117 /// 100910370	LOC100360117 /// LOC100910370 /// Rpl8	ribosomal protein L8-like /// 60S ribosomal protein L8-like /// ribosomal protein L8	NM_001034916 /// XM_002726070 /// XM_002729143 /// XM_003750368	Rn.127774 /// Rn.9810	8.23975e-08	0.216919	0.00294228
1377691_at	310710	Sec22b	SEC22 vesicle trafficking protein homolog B (S. cerevisiae)	NM_001025686	Rn.102384	8.28418e-08	0.691476	0.636824
1367497_at	314553	Ptdss1	phosphatidylserine synthase 1	NM_001012113	Rn.103732	8.34743e-08	0.788794	0.080405
1386893_at	29143	Grn	granulin	NM_001145842 /// NM_017113 /// XM_008767981	Rn.5820	8.37332e-08	0.0114573	5.72231e-10
1371266_at	282708	Afm	afamin	NM_172320 /// XM_008770001	Rn.214035	8.38281e-08	0.064353	1.77096e-06
1371889_at	305886	Slc22a17	solute carrier family 22, member 17	NM_177421 /// XM_006251965	Rn.7312	8.44334e-08	4.41805e-05	0.0382771
1371684_at	294754	Pelo	pelota homolog (Drosophila)	NM_001007634	Rn.3842	8.47646e-08	0.00662186	3.10973e-06
1392743_at	266670	Mina	myc induced nuclear antigen	NM_153309 /// XM_008768680	Rn.77753	8.52517e-08	0.966827	0.000384195
1371544_at	681415	Erh	enhancer of rudimentary homolog (Drosophila)	NM_001109442 /// XM_006240290 /// XM_008764848	Rn.7881	8.54334e-08	0.000818708	0.000132268
1392446_at	290692	Klhl2	kelch-like family member 2	XM_008771199 /// XM_008772045	---	8.56687e-08	0.167713	0.0285922
1388932_at	140433	Lama5	laminin, alpha 5	NM_001191609	Rn.62616	8.57219e-08	4.62269e-07	4.60241e-06
1397300_at	170924	Abcc4	ATP-binding cassette, subfamily C (CFTR/MRP), member 4	NM_133411 /// XM_008770939	---	8.58874e-08	9.82399e-05	0.09146
1367695_at	64192	Qdpr	quinoid dihydropteridine reductase	NM_022390	Rn.241	8.5893e-08	0.0262959	0.010384
1369061_at	116686	Gsr	glutathione reductase	NM_053906	Rn.19721	8.61359e-08	0.00309071	0.000106157
1372744_at	295625	Pkp4	plakophilin 4	NM_001106482 /// XM_003749475 /// XM_003749476 /// XM_003753725 /// XM_003753726 /// XM	---	8.70086e-08	0.0025636	0.00156698
1373312_at	100188944	Pnkd	paroxysmal nonkinesigenic dyskinesia	NM_001134750 /// NM_001134751 /// NM_001134753	Rn.50364	8.71153e-08	0.596771	1.30599e-05
1398431_at	297814	Car8	carbonic anhydrase 8	NM_001009662	Rn.22066	8.77782e-08	5.84789e-05	0.00067319
1389520_at	360950	Wdr1	WD repeat domain 1	NM_001014135	Rn.3168	8.80267e-08	0.000583768	3.86076e-07
1388969_at	498962	Acsf3	acyl-CoA synthetase family member 3	XM_001079424 /// XM_008772664 /// XM_008772665 /// XM_008774253 /// XM_008774254 /// XM	---	8.85918e-08	0.0432013	0.0002284
1380692_at	680111	Rbl1	retinoblastoma-like 1	NM_001191066	Rn.148725	8.87291e-08	0.119316	9.20623e-05
1395277_at	---	---	---	---	Rn.148501	8.89237e-08	0.287665	0.00331455
1372607_at	287125	Nubp2	nucleotide binding protein 2	NM_001011891 /// XM_008767558	Rn.203395	8.9124e-08	0.0516657	0.000114788
1382951_at	---	---	---	---	Rn.225955	8.91565e-08	0.0704021	5.1801e-07
1370264_at	499010	Syne1	spectrin repeat containing, nuclear envelope 1	NM_001029909 /// XM_006227851 /// XM_006227852 /// XM_006227853 /// XM_008758713 /// XM	Rn.226002	8.95284e-08	0.204541	0.00699055
1379888_at	100912602	LOC100912602	uncharacterized LOC100912602	XR_146341 /// XR_146654	Rn.106836	9.02338e-08	0.173424	0.000193554
1368336_at	29189	Fdx1	ferredoxin 1	NM_017126	Rn.6946	9.09504e-08	0.535413	0.952038
1373090_at	361233	Ssr1	signal sequence receptor, alpha	NM_001008891 /// XM_006253835	Rn.123918	9.13864e-08	0.409085	0.00017187
1389521_at	289089	Ivns1abp	influenza virus NS1A binding protein	NM_001047085 /// XM_006249988 /// XM_006249989	---	9.20218e-08	0.914729	0.00183975
1388789_at	362857	Tmem263	transmembrane protein 263	NM_001108739 /// XM_006241164 /// XM_008765244	Rn.19351	9.2171e-08	0.1232	0.0234261
1371709_at	300974	Mrpl3	mitochondrial ribosomal protein L3	NM_001106852	Rn.6950	9.23737e-08	0.58695	0.0611244
1380541_at	---	---	---	---	Rn.43808	9.41312e-08	0.813518	0.0106746
1374036_at	312538	Mcm2	minichromosome maintenance complex component 2	NM_001107873 /// XM_006236863	Rn.2715	9.44325e-08	0.116663	1.7967e-07
1374404_at	24516	Jun	jun proto-oncogene	NM_021835	Rn.93714	9.48147e-08	8.95798e-06	6.99654e-08
1399157_at	308537	Uri1	URI1, prefoldin-like chaperone	NM_001107507	Rn.106288	9.49968e-08	0.640576	0.479193
1375640_at	297123	Fkbp9	FK506 binding protein 9	NM_001007646	Rn.105976	9.53241e-08	0.147487	0.000265094
1394586_at	---	---	---	---	---	9.55982e-08	0.00595871	0.139511
1386915_at	170724	Anp32b	acidic (leucine-rich) nuclear phosphoprotein 32 family, member B	NM_131911 /// XM_008763695	Rn.20465	9.57036e-08	0.220891	0.00307359
1382490_at	---	---	---	---	Rn.203853	9.5995e-08	0.000164238	0.0554769
1388296_at	294282 /// 100360679	LOC100360679 /// Rps18	ribosomal protein S18-like /// ribosomal protein S18	NM_213557 /// XM_002724578 /// XM_002727833	Rn.42766	9.614e-08	0.44575	0.0282199
1387236_at	84428	Dctn4	dynactin 4 (p62)	NM_053404 /// XM_006254783	Rn.23941	9.8021e-08	0.000316028	0.019622
1390266_at	---	---	---	---	---	9.80723e-08	0.423503	0.0105035
1397557_at	361580	Gtf2h1	general transcription factor IIH, polypeptide 1	NM_001108485 /// XM_006229235	Rn.24733	9.81301e-08	0.139459	0.005897
1375697_at	288702 /// 304543	Mlec /// Unc119b	malectin /// unc-119 lipid binding chaperone B	NM_001013983 /// NM_001105934	Rn.162140	9.83628e-08	0.0788733	7.31632e-05
1371780_at	304290	Kdelr2	KDEL (Lys-Asp-Glu-Leu) endoplasmic reticulum protein retention receptor 2	NM_001013122	Rn.4066	9.88577e-08	0.330555	0.010756
1390794_at	690214	Pdf	peptide deformylase (mitochondrial)	XM_001073696 /// XM_003753106	---	9.9284e-08	1.24381e-07	0.000307059
1367872_at	29663	Ap1b1	adaptor-related protein complex 1, beta 1 subunit	NM_001308298 /// NM_017277	Rn.37383	9.93012e-08	0.0130482	0.000406716
1375335_at	301252	Hsp90ab1	heat shock protein 90 alpha (cytosolic), class B member 1	NM_001004082	Rn.98667	9.95173e-08	0.18943	0.00792248
1373185_at	295235	Ssr2	signal sequence receptor, beta	NM_001106442	Rn.17458	9.97521e-08	0.550321	0.00400893
1382106_at	---	---	---	---	---	9.97631e-08	5.15812e-08	1.11616e-10
1368154_at	497757	Gucy1a3	guanylate cyclase 1, soluble, alpha 3	NM_017090 /// XM_006232518 /// XM_008761107 /// XM_008761108	Rn.1974	9.988e-08	0.732839	0.00314413
1372780_at	313529	Tmem53	transmembrane protein 53	NM_001107964 /// XM_006238665 /// XM_006238666	Rn.8133	9.98824e-08	0.26875	0.000178564
1373963_at	688746	Hdhd3	haloacid dehalogenase-like hydrolase domain containing 3	NM_001109511	Rn.17659	1.00021e-07	0.0625142	0.0114509
1369249_at	114506	Ankh	ANKH inorganic pyrophosphate transport regulator	NM_053714	Rn.211841	1.00152e-07	0.612726	0.00502629
1388568_at	362952	Eif3d	eukaryotic translation initiation factor 3, subunit D	NM_001004283 /// XM_006241938	Rn.3463	1.00425e-07	0.156772	0.0190303
1372889_at	24546	Slco2a1	solute carrier organic anion transporter family, member 2a1	NM_022667 /// XM_006243655	---	1.00464e-07	0.00524742	0.000127613
1380533_at	54226	App	amyloid beta (A4) precursor protein	NM_019288 /// XM_006248008 /// XM_006248009 /// XM_006248010 /// XM_006248011 /// XM_00	Rn.2104	1.00806e-07	0.0914196	2.49382e-07
1394397_at	103693266	NEWGENE_1359295	ribosomal L1 domain containing 1	XM_008767502	---	1.00946e-07	0.260914	1.21042e-05
1372829_at	295284	Rbm8a	RNA binding motif protein 8A	NM_001271138 /// XM_006232956	Rn.37716	1.01145e-07	2.41111e-05	0.00451951
1373539_at	297392	Tex261	testis expressed 261	NM_001017537 /// XM_008763059 /// XM_008763060 /// XM_008763061	---	1.0145e-07	0.0268174	4.76802e-06
1375532_at	25587	Id2	inhibitor of DNA binding 2	NM_013060	Rn.3272	1.01663e-07	0.00362018	8.54845e-05
1393412_at	312159	Fam3c	family with sequence similarity 3, member C	NM_198771	Rn.162738	1.01728e-07	0.000189385	0.000795796
1373515_at	360983	Lgalsl	lectin, galactoside-binding-like	NM_001134730	Rn.17651	1.02073e-07	0.00802037	3.973e-06
1387007_at	25454	Gfra1	GDNF family receptor alpha 1	NM_012959 /// XM_008760512 /// XM_008760513 /// XM_008760514	Rn.88489	1.02359e-07	0.00250894	0.333751
1369072_at	171178	Adh7	alcohol dehydrogenase 7 (class IV), mu or sigma polypeptide	NM_134329 /// XM_008761493	Rn.42935	1.0237e-07	0.396959	0.109613
1376038_at	303611	Tex2	testis expressed 2	XM_006220872 /// XM_006220873 /// XM_006220874 /// XM_006247645 /// XM_006247646 /// XM	Rn.94152	1.02552e-07	0.00691112	0.000937567
1398868_at	252928	Timm13	translocase of inner mitochondrial membrane 13 homolog (yeast)	NM_145781	Rn.2109	1.03687e-07	0.75359	0.00249568
1389412_at	---	---	---	---	---	1.03834e-07	0.810897	0.000791576
1375823_at	---	---	---	---	---	1.039e-07	0.870924	0.00539266
1370220_at	114861	Scpep1	serine carboxypeptidase 1	NM_133383	Rn.2108	1.04235e-07	0.201216	0.000146116
1367459_at	64310	Arf1	ADP-ribosylation factor 1	NM_022518 /// XM_006246525 /// XM_008767870	Rn.93735	1.04712e-07	0.0154688	0.00110358
1399125_at	316376	Inpp1	inositol polyphosphate-1-phosphatase	NM_001012131 /// XM_006244899 /// XM_006244901 /// XM_008767091 /// XM_008767092 /// XM	Rn.20288	1.0574e-07	0.000774409	0.00259374
1370307_at	25592	Agrn	agrin	NM_175754 /// XM_006239541 /// XM_006239542 /// XM_008764338 /// XM_008764339 /// XM_00	Rn.2163	1.05885e-07	0.00335748	0.0816148
1372325_at	298845	Emilin1	elastin microfibril interfacer 1	NM_001106710 /// XM_006239793 /// XM_008764511	Rn.99346	1.0598e-07	0.00661381	0.00240541
1371615_at	252900	Dgat2	diacylglycerol O-acyltransferase 2	NM_001012345 /// XM_006229733 /// XM_008759689	Rn.9523	1.06433e-07	0.010246	1.62346e-06
1371586_at	293149	Mrpl48	mitochondrial ribosomal protein L48	NM_001106282	Rn.107172	1.07175e-07	0.143	0.00128248
1395536_at	---	---	---	---	Rn.177645	1.07464e-07	0.63028	0.000124812
1394047_at	---	---	---	---	Rn.207880	1.07715e-07	0.991141	0.0157597
1383830_a_at	259221	Osbpl1a	oxysterol binding protein-like 1A	NM_172023	Rn.178664	1.0824e-07	0.450846	0.578599
1368095_at	26956	Ak3	adenylate kinase 3	NM_013218	Rn.60	1.08691e-07	7.25593e-08	6.03224e-05
1386899_at	25425	Ctsh	cathepsin H	NM_012939 /// XM_008766440	Rn.1997	1.0877e-07	0.827702	0.00785626
1390252_at	685823	Xpnpep3	X-prolyl aminopeptidase 3, mitochondrial	NM_001130582 /// XM_006242121	Rn.19478	1.08903e-07	0.377313	1.14633e-05
1370075_at	24312	Dhfr	dihydrofolate reductase	NM_130400	Rn.233753 /// Rn.24681	1.08957e-07	0.179428	0.114336
1383250_at	317579	Utp14a	UTP14A small subunit (SSU) processome component	NM_001014113	Rn.16331	1.09539e-07	0.24115	0.000355584
1390426_at	25496	Notch1	notch 1	NM_001105721	Rn.25046	1.09615e-07	0.498854	0.00393439
1370804_at	58974	Gabarap	GABA(A) receptor-associated protein	NM_172036	Rn.8411	1.10012e-07	0.0765047	0.0088299
1372676_at	302980	Fahd1	fumarylacetoacetate hydrolase domain containing 1	NM_001024991	Rn.3918	1.10013e-07	0.000286338	8.11629e-08
1389327_at	291206	Mrpl32	mitochondrial ribosomal protein L32	NM_001106116	Rn.13489	1.10397e-07	0.983107	0.0144075
1375161_at	287356	Mrpl55	mitochondrial ribosomal protein L55	NM_001105782 /// XM_006246446 /// XM_006246447 /// XM_008767780	Rn.4271	1.10825e-07	0.264958	0.0352837
1392615_at	362713	Seli	selenoprotein I	NM_001134754	Rn.64052	1.11018e-07	0.465356	7.3042e-07
1390788_a_at	688637	LOC688637	similar to WD repeat domain 36	XM_006222563 /// XM_006254612	---	1.11522e-07	0.00831382	0.000169778
1376589_at	100302453	Mettl9	methyltransferase like 9	NM_001163164 /// XM_006230154 /// XM_008759658 /// XM_008759659	Rn.102247	1.12029e-07	0.876123	0.0059575
1371912_at	362837	Ndufs7	NADH dehydrogenase (ubiquinone) Fe-S protein 7	NM_001008525 /// XM_006240972	Rn.2855	1.12136e-07	0.102026	0.319733
1367896_at	54232	Car3	carbonic anhydrase 3	NM_019292 /// XM_006232116	Rn.1647	1.12456e-07	0.743144	6.65681e-05
1367948_a_at	25589	Kdr	kinase insert domain receptor	NM_013062	Rn.88869	1.12664e-07	3.30379e-06	1.75464e-06
1371509_at	300521	Tbrg1	transforming growth factor beta regulator 1	NM_001009344	Rn.129282	1.13068e-07	0.254637	0.016693
1376983_at	680200	LOC680200	similar to zinc finger protein 455	NM_001139491	Rn.9167	1.13391e-07	0.466138	9.61583e-05
1390419_a_at	290783	Tusc3	tumor suppressor candidate 3	NM_001004212 /// XM_008771294	Rn.35146	1.13526e-07	0.00263886	0.031122
1395192_at	313138	Orc3	origin recognition complex, subunit 3	NM_001025282 /// XM_006237995 /// XM_008763621 /// XM_008763622	Rn.162803	1.13614e-07	0.859134	0.000760129
1372449_at	29715	Slc8a1	solute carrier family 8 (sodium/calcium exchanger), member 1	NM_001270772 /// NM_001270773 /// NM_001270774 /// NM_001270775 /// NM_001270776 /// NM	Rn.935	1.1376e-07	3.03654e-07	1.71573e-09
1374200_at	353307	Slc29a3	solute carrier family 29 (equilibrative nucleoside transporter), member 3	NM_181639	Rn.15870	1.14009e-07	0.580613	0.000382159
1392807_at	303369	Lig3	ligase III, DNA, ATP-dependent	NM_001012011 /// XM_006246989 /// XM_006246990 /// XM_008768020 /// XM_008768021 /// XM	---	1.14487e-07	0.143253	3.04752e-07
1373624_at	312846	Rassf8	Ras association (RalGDS/AF-6) domain family (N-terminal) member 8	NM_001191753 /// XM_006237659 /// XM_006237660 /// XM_008763381	---	1.14734e-07	0.296302	0.107064
1370003_at	29565	Eef2	eukaryotic translation elongation factor 2	NM_017245	Rn.55145	1.14945e-07	0.973204	0.119458
1369777_a_at	171093 /// 103690160	LOC103690160 /// Shank2	SH3 and multiple ankyrin repeat domains protein 2-like /// SH3 and multiple ankyrin rep	NM_001004133 /// NM_133440 /// NM_133441 /// NM_201350 /// XM_006230612 /// XM_00623061	Rn.14545	1.15519e-07	0.0601837	0.000598284
1371404_at	300253	Eif4b	eukaryotic translation initiation factor 4B	NM_001008324	Rn.95954	1.16636e-07	0.000128942	2.06014e-05
1398796_at	84599	Tmed10	transmembrane p24 trafficking protein 10	NM_053467	Rn.8509	1.16961e-07	0.143683	0.000946353
1395019_at	307764	Usp38	ubiquitin specific peptidase 38	NM_001107418 /// XM_003751862 /// XM_003753096	---	1.17601e-07	0.196733	0.00358769
1380612_at	---	---	---	---	---	1.17791e-07	0.886525	0.000113931
1376619_at	313278	Ptprd	protein tyrosine phosphatase, receptor type, D	XM_001067936 /// XM_003754043 /// XM_006225346 /// XM_006225347 /// XM_006225348 /// XM	---	1.18807e-07	0.0769969	0.00577896
1372323_at	114123	Sardh	sarcosine dehydrogenase	NM_053664 /// XM_006233731 /// XM_006233732 /// XM_006233733	Rn.89832	1.19204e-07	0.187701	0.0139937
1382331_at	311241 /// 499328	Rfk /// RGD1560961	riboflavin kinase /// similar to RIKEN cDNA 0610038L10 gene	NM_001014106 /// XR_591585 /// XR_600277	Rn.13360	1.19395e-07	0.0215283	0.00189364
1367499_at	311204	Slc35c1	solute carrier family 35 (GDP-fucose transporter), member C1	NM_001107748 /// XM_006234568 /// XM_008762026	Rn.3950	1.19954e-07	0.034757	0.00715108
1367834_at	84596 /// 100912604	LOC100912604 /// Srm	spermidine synthase-like /// spermidine synthase	NM_053464 /// XM_003749458	Rn.22258	1.1996e-07	0.765264	0.00167266
1379107_at	---	---	---	---	---	1.20134e-07	0.87267	0.000213249
1391045_at	252900	Dgat2	diacylglycerol O-acyltransferase 2	NM_001012345 /// XM_006229733 /// XM_008759689	Rn.9523	1.20139e-07	0.0620063	3.60076e-06
1371076_at	24300 /// 361523	Cyp2b1 /// Cyp2b2	cytochrome P450, family 2, subfamily b, polypeptide 1 /// cytochrome P450, family 2, su	NM_001134844 /// NM_001198676 /// XM_008765491 /// XM_008765492 /// XM_008765493	Rn.228579 /// Rn.91353	1.20142e-07	0.000573324	0.00141257
1376706_at	501569	Tmem47	transmembrane protein 47	NM_001109317	Rn.16447	1.20943e-07	0.0686791	0.00649703
1378842_at	689161	Gabarapl1	GABA(A) receptor-associated protein like 1	NM_001044294	Rn.118264	1.21269e-07	0.0012105	6.00668e-10
1371973_at	299872	Eif3e	eukaryotic translation initiation factor 3, subunit E	NM_001011990 /// XM_006250385	Rn.98547	1.21291e-07	0.0367805	0.000194751
1371627_at	315430	Amotl1	angiomotin-like 1	NM_001108126 /// XM_006226341 /// XM_008766026	---	1.2194e-07	9.47901e-06	0.0223379
1367706_at	83529	Vdac1	voltage-dependent anion channel 1	NM_031353 /// XM_006246346	Rn.54594	1.22053e-07	0.5002	0.0152006
1375904_at	---	---	---	---	Rn.16505	1.22479e-07	0.0465424	1.43742e-06
1387117_at	58821	Zranb2	zinc finger, RAN-binding domain containing 2	NM_031616	Rn.11361	1.23703e-07	0.0129969	0.000447823
1393095_at	295707	Tnks1bp1	tankyrase 1 binding protein 1	XM_001069984 /// XM_006224505 /// XM_006224506 /// XM_006234484 /// XM_006234485 /// XM	---	1.24164e-07	0.0209129	1.13433e-05
1384935_at	362178	Cstf3	cleavage stimulation factor, 3' pre-RNA, subunit 3, 77kDa	NM_001077672 /// XM_008762067	Rn.162669	1.24231e-07	1.62853e-05	0.00280281
1397211_at	498416	Grb10	growth factor receptor bound protein 10	NM_001109093 /// XM_006251508 /// XM_008770347 /// XM_008770348	---	1.25589e-07	0.183005	0.097194
1371656_at	29374	Cct4	chaperonin containing Tcp1, subunit 4 (delta)	NM_182814	Rn.97889	1.25944e-07	0.313724	0.129099
1387492_at	24546	Slco2a1	solute carrier organic anion transporter family, member 2a1	NM_022667 /// XM_006243655	Rn.9671	1.26158e-07	0.00120591	3.84926e-05
1389128_at	305164	Wdfy3	WD repeat and FYVE domain containing 3	NM_001170551	Rn.57981	1.26723e-07	0.840913	7.17351e-06
1381408_at	---	---	---	---	---	1.27168e-07	0.0662594	0.0028735
1368323_at	29436	Tfpi	tissue factor pathway inhibitor (lipoprotein-associated coagulation inhibitor)	NM_001177321 /// NM_017200 /// XM_006234440 /// XM_006234441 /// XM_006234444 /// XM_00	Rn.15795	1.2734e-07	0.0290272	6.82386e-05
1389655_at	287593	Ptrh2	peptidyl-tRNA hydrolase 2	NM_001013860	Rn.13456	1.27596e-07	0.589657	0.0321828
1377630_at	366602	Tspan13	tetraspanin 13	NM_001013244	Rn.24284	1.2784e-07	4.31101e-06	3.24275e-07
1380850_at	---	---	---	---	Rn.26628	1.28489e-07	0.0108927	1.05993e-05
1382287_at	287113	Rnps1	RNA binding protein S1	NM_001011890 /// XM_006245931 /// XM_006245932 /// XM_006245933	Rn.7235	1.28734e-07	0.0148874	0.00243673
1373703_at	---	---	---	---	---	1.29834e-07	0.0135602	3.85991e-06
1371965_at	362134	Mmadhc	methylmalonic aciduria (cobalamin deficiency) cblD type, with homocystinuria	NM_001004280 /// XM_006234158	Rn.3269	1.29929e-07	0.364622	0.00167704
1371254_at	291103	Uqcrfs1	ubiquinol-cytochrome c reductase, Rieske iron-sulfur polypeptide 1	NM_001008888	Rn.2603	1.30482e-07	0.0324451	0.141162
1392530_at	689938	Ndufc1	NADH dehydrogenase (ubiquinone) 1, subcomplex unknown, 1	XM_003749275 /// XM_003753586 /// XM_008761014 /// XM_008775144 /// XR_344360 /// XR_35	---	1.30641e-07	0.308744	0.000537176
1393033_at	287924	Yars2	tyrosyl-tRNA synthetase 2 (mitochondrial)	NM_001009627	Rn.163187	1.3109e-07	0.958888	0.133377
1389586_at	50672	Ednrb	endothelin receptor type B	NM_017333 /// XM_006252431	---	1.31915e-07	8.52025e-10	8.40751e-07
1374118_at	291624	Lars	leucyl-tRNA synthetase	NM_001009637 /// XM_006254672	Rn.7687	1.31984e-07	0.0874535	1.37216e-07
1387984_at	245978	Cklf	chemokine-like factor	NM_139111 /// XM_008772240	Rn.81197	1.32121e-07	0.00180397	4.97128e-06
1374460_at	312710	Cops7a	COP9 signalosome subunit 7A	NM_001047098 /// NM_001164091 /// XM_006237367 /// XM_006237368	Rn.154627	1.3258e-07	0.00129545	0.00284982
1372844_at	94268	Efna1	ephrin A1	NM_053599 /// XM_008761227 /// XM_008761228	Rn.8427	1.32752e-07	0.015794	0.0091574
1378428_at	26296	Tfec	transcription factor EC	NM_022379 /// XM_006236128	---	1.32826e-07	7.33254e-05	1.26361e-07
1375107_at	26198	COX2	COXII	---	Rn.202982	1.34198e-07	0.754119	0.000240762
1382868_at	361324	Sema6a	sema domain, transmembrane domain (TM), and cytoplasmic domain, (semaphorin) 6A	NM_001108430 /// XM_003751782 /// XM_003753046 /// XM_006222572 /// XM_006222573 /// XM	---	1.34859e-07	0.0104034	5.43383e-05
1370024_at	80841	Fabp7	fatty acid binding protein 7, brain	NM_030832	Rn.10014	1.35137e-07	0.000415426	0.0916443
1387197_at	83717 /// 103690116	LOC103690116 /// Omd	osteomodulin /// osteomodulin	NM_031817 /// XM_008771520 /// XM_008771521 /// XM_008771551	Rn.30124	1.35447e-07	0.0121802	0.000134343
1367905_at	54410	Enpp3	ectonucleotide pyrophosphatase/phosphodiesterase 3	NM_019370	Rn.44	1.35782e-07	0.517492	0.0215394
1370531_a_at	25096	Pld1	phospholipase D1, phosphatidylcholine-specific	NM_030992 /// XM_006232205 /// XM_006232206 /// XM_008760891	Rn.11130	1.35998e-07	0.384	3.52276e-06
1393231_at	297486	Ppp4r2	protein phosphatase 4, regulatory subunit 2	NM_001106613 /// XM_003753929 /// XM_006224998 /// XM_006236962	Rn.11876	1.36643e-07	0.213604	0.00272551
1394304_at	64018	Slc33a1	solute carrier family 33 (acetyl-CoA transporter), member 1	NM_022252 /// XM_008761058	Rn.95276	1.3678e-07	5.72553e-06	0.00345285
1398430_at	315840	Myo6	myosin VI	XM_001061392 /// XM_006226498 /// XM_006226502 /// XM_006226503 /// XM_008766423 /// XM	---	1.37125e-07	2.76205e-06	0.00137309
1373288_at	308944	St5	suppression of tumorigenicity 5	NM_001107547 /// XM_006229976 /// XM_006229977 /// XM_006229979 /// XM_008759737 /// XM	Rn.39696	1.37415e-07	0.0593249	1.20429e-05
1387755_s_at	192152	Tgoln2	trans-golgi network protein 2	NM_138840	Rn.11349	1.37907e-07	0.451515	0.206347
1376295_at	304445	Glt1d1	glycosyltransferase 1 domain containing 1	XM_001073476 /// XM_008760348 /// XM_008769205 /// XM_222147	---	1.39005e-07	0.187059	0.00326597
1389003_at	309922	Rhobtb3	Rho-related BTB domain containing 3	NM_001107645	---	1.39212e-07	0.00660909	0.00440884
1398941_at	363005	Pcbp2	poly(rC) binding protein 2	NM_001013223 /// XM_006242417 /// XM_006242418 /// XM_006242419 /// XM_006242420 /// XM	Rn.106644	1.39482e-07	0.114645	0.00172294
1371551_at	303285	Traf4	Tnf receptor associated factor 4	NM_001107017	Rn.3219	1.39717e-07	0.0865717	6.99244e-10
1371381_at	685322	Uqcr10	ubiquinol-cytochrome c reductase, complex III subunit X	NM_001170465	Rn.140706	1.40397e-07	0.00389742	0.000111701
1373017_at	362404	Suclg2	succinate-CoA ligase, GDP-forming, beta subunit	NM_001100750	Rn.234329	1.41297e-07	0.000218241	0.0281014
1388533_at	363249	Ctdsp1	CTD (carboxy-terminal domain, RNA polymerase II, polypeptide A) small phosphatase 1	NM_001128079 /// XM_006245236	Rn.163070	1.41343e-07	0.00117719	4.10829e-08
1372700_at	297822	Tp53inp1	tumor protein p53 inducible nuclear protein 1	NM_181084 /// XM_006237868 /// XM_008763528 /// XM_008763529	---	1.4135e-07	0.00624551	0.00105123
1382189_at	25615	Sdc2	syndecan 2	NM_013082 /// XM_006241518	Rn.11127	1.41703e-07	0.147041	0.184925
1382060_at	312981	Asph	aspartate-beta-hydroxylase	NM_001098239 /// XM_006225190 /// XM_006225193 /// XM_006225194 /// XM_006225195 /// XM	---	1.41776e-07	0.253148	0.0532442
1390285_at	309112 /// 100911692	Cracr2b /// LOC100911692	calcium release activated channel regulator 2B /// EF-hand calcium-binding domain-conta	NM_001127541 /// XM_006230559 /// XM_006230561 /// XM_006230595 /// XM_006230596 /// XM	Rn.13220	1.425e-07	0.0356471	0.393416
1388711_at	252963 /// 100360218	Il13ra1 /// LOC100360218	interleukin 13 receptor, alpha 1 /// interleukin 13 receptor, alpha 1-like	NM_145789 /// XM_002724762 /// XM_003751077	Rn.81210	1.42611e-07	0.867651	3.16608e-07
1378945_at	---	---	---	---	---	1.42858e-07	0.888394	0.000810016
1388140_at	81756	Rab13	RAB13, member RAS oncogene family	NM_031092 /// XR_351807	Rn.9819	1.43834e-07	0.000149296	2.05555e-06
1391682_at	24329	Egfr	epidermal growth factor receptor	NM_031507 /// XM_008770416 /// XM_008770417 /// XM_008770418	Rn.154146	1.43865e-07	0.00889982	0.0170602
1385441_at	365550 /// 103694871	LOC103694871 /// Vpreb3	pre-B lymphocyte protein 3-like /// pre-B lymphocyte 3	NM_001108930 /// XM_006256322 /// XM_008773820	Rn.90200	1.44062e-07	0.757059	0.131968
1373884_at	290692	Klhl2	kelch-like family member 2	XM_008771199 /// XM_008772045	---	1.44822e-07	0.670821	0.000194299
1388854_at	679934	Brk1	BRICK1, SCAR/WAVE actin-nucleating complex subunit	NM_001195476	Rn.3501	1.45488e-07	0.896484	0.000154479
1368431_at	29135	Hpn	hepsin	NM_017112	Rn.11139	1.46258e-07	0.00262029	7.13379e-05
1397245_at	361381	Rad23a	RAD23 homolog A, nucleotide excision repair protein	NM_001013190 /// XM_006255276 /// XM_006255277 /// XM_008772411	Rn.105419	1.46511e-07	0.0207307	0.000275561
1398856_at	29669	Psma2	proteasome subunit alpha 2	NM_017279	Rn.1617	1.46672e-07	0.00133861	0.000272701
1379918_at	29633	Ndst1	N-deacetylase/N-sulfotransferase (heparan glucosaminyl) 1	NM_024361 /// XM_008772130	---	1.46767e-07	0.00302297	1.71907e-07
1367646_at	64529	Ctsb	cathepsin B	NM_022597	Rn.100909	1.47431e-07	0.00916182	7.09859e-06
1386956_at	25073	Scarb1	scavenger receptor class B, member 1	NM_031541	Rn.88169	1.47797e-07	0.0102451	9.26295e-06
1393349_x_at	296603	Vav2	vav 2 guanine nucleotide exchange factor	NM_001106563 /// XM_006233761	Rn.98555	1.48247e-07	0.00038977	3.48082e-05
1399026_at	361309	Paip2	poly(A) binding protein interacting protein 2	NM_001014148 /// XM_008772044 /// XM_008772046 /// XM_008772047 /// XM_008772048 /// XM	Rn.1073	1.48642e-07	0.305041	0.00327525
1369181_at	66021	Cybb	cytochrome b-245, beta polypeptide	NM_023965	Rn.98491	1.49087e-07	3.26099e-05	1.16074e-07
1382330_at	102555735 /// 103695291	LOC102555735 /// LOC103695291	arf-GAP with SH3 domain, ANK repeat and PH domain-containing protein 2-like /// arf-GAP	XM_008776226 /// XR_354735	---	1.49198e-07	0.0955348	0.000192467
1375414_at	373541 /// 102238592	Ak6 /// Taf9	adenylate kinase 6 /// TAF9 RNA polymerase II, TATA box binding protein (TBP)-associate	NM_001012463 /// NM_001037310 /// NM_184048	Rn.8139	1.49229e-07	0.000447157	0.0016177
1389422_at	116967	Magt1	magnesium transporter 1	NM_053946	---	1.49348e-07	3.34573e-06	0.00315614
1398608_at	289150	Cenpl	centromere protein L	NM_001033061 /// NM_001244761 /// XM_006250099 /// XM_006250100	Rn.3322	1.50486e-07	0.0434992	2.67278e-05
1376140_at	363516	Abcd1	ATP-binding cassette, subfamily D (ALD), member 1	NM_001108821	---	1.51251e-07	0.00289785	1.96852e-05
1378367_at	102556093	LOC102556093	uncharacterized LOC102556093	XR_590683 /// XR_590684 /// XR_590685 /// XR_590687 /// XR_590688 /// XR_595344 /// XR_	---	1.51531e-07	0.00207594	3.18256e-08
1383737_at	---	---	---	---	---	1.51628e-07	0.530084	0.000657765
1370938_at	727679	Pdxp	pyridoxal (pyridoxine, vitamin B6) phosphatase	NM_001135819	Rn.222285	1.51847e-07	0.213228	0.839964
1384042_at	---	---	---	---	---	1.52013e-07	0.753692	0.0929554
1388118_at	63938	Hibadh	3-hydroxyisobutyrate dehydrogenase	NM_022243	Rn.73	1.53038e-07	0.00282608	0.000246288
1382252_at	311071	Zeb2	zinc finger E-box binding homeobox 2	NM_001033701 /// XM_006234144 /// XM_006234145 /// XM_006234147 /// XM_008761747 /// XM	---	1.54123e-07	0.080022	4.32434e-05
1375131_at	295922	Mtch2	mitochondrial carrier 2	NM_001106488	Rn.4182	1.54799e-07	0.710227	0.000404717
1374320_at	304929	F5	coagulation factor V (proaccelerin, labile factor)	NM_001047878	Rn.82910	1.56072e-07	0.176732	7.95029e-05
1376795_at	294048	Pik3ap1	phosphoinositide-3-kinase adaptor protein 1	NM_001106368 /// XM_008760414 /// XM_008760416	---	1.56499e-07	0.124644	0.0630053
1371670_at	300045	Exosc4	exosome component 4	NM_001134860	Rn.28481	1.57406e-07	0.0682205	0.167731
1388812_at	287550	Tp53i13	tumor protein p53 inducible protein 13	NM_001105818 /// XM_006246902	Rn.17771	1.57846e-07	0.0528037	0.00613524
1388526_at	681913	Gstz1	glutathione S-transferase zeta 1	NM_001109445 /// XM_006240399	Rn.216913	1.58074e-07	0.0093222	0.000146183
1370609_a_at	29735	Slc16a7	solute carrier family 16 (monocarboxylate transporter), member 7	NM_017302 /// XM_006241432 /// XM_006241433 /// XM_006241434 /// XM_006241435 /// XM_00	Rn.10524	1.58538e-07	2.24033e-07	0.0096065
1391410_at	---	---	---	---	---	1.5931e-07	0.960978	0.000105111
1389021_at	299507	Asnsd1	asparagine synthetase domain containing 1	NM_001106763	Rn.43900	1.59506e-07	0.00145096	0.00320031
1378551_at	316435	Cyp20a1	cytochrome P450, family 20, subfamily a, polypeptide 1	NM_199401	Rn.101629	1.59576e-07	0.728579	0.0111396
1367883_at	64301	Smn1	survival of motor neuron 1, telomeric	NM_022509	Rn.1119	1.59652e-07	0.00152115	0.00663093
1391163_at	308789	Eftud1	elongation factor Tu GTP binding domain containing 1	NM_001107534	Rn.204399	1.6085e-07	0.15114	0.000801476
1398977_at	25700	Ide	insulin degrading enzyme	NM_013159 /// XM_006231313 /// XM_006231314 /// XM_006231315 /// XM_008760362	---	1.60856e-07	0.000615107	0.00809097
1388883_at	361698	Pold4	polymerase (DNA-directed), delta 4, accessory subunit	NM_001013195 /// XM_006230841	Rn.104646	1.61658e-07	5.86224e-06	1.99274e-06
1373497_at	362342	Hipk2	homeodomain interacting protein kinase 2	NM_001108622 /// XM_006236327 /// XM_006236328 /// XM_006236329	---	1.62059e-07	0.970727	0.230483
1372214_at	296995	Mrps33	mitochondrial ribosomal protein S33	NM_001047863 /// XM_006236305	Rn.2350	1.62188e-07	0.13299	0.123895
1378453_at	25118	Itga1	integrin, alpha 1	NM_030994 /// XM_008760735	Rn.30566	1.63395e-07	0.00371945	0.0143055
1373586_at	362559	Zyg11b	zyg-11 family member B, cell cycle regulator	XM_001060075 /// XM_342878	---	1.643e-07	1.50684e-09	9.7041e-05
1387336_at	64570	Nat8	N-acetyltransferase 8	NM_022635 /// XM_006236789 /// XM_006236790	Rn.204804	1.65006e-07	0.0262384	0.00756156
1368213_at	29441	Por	P450 (cytochrome) oxidoreductase	NM_031576	Rn.11359	1.65291e-07	0.510696	2.19602e-07
1379380_at	294981	Spry1	sprouty RTK signaling antagonist 1	NM_001106427	Rn.22787 /// Rn.234268	1.66006e-07	0.196286	0.0132295
1388351_at	288455 /// 100911238	LOC100911238 /// Pomp	proteasome maturation protein-like /// proteasome maturation protein	NM_001100942 /// XM_006248840	Rn.28242	1.66259e-07	0.436334	6.63948e-10
1375973_at	300756	Arih1	ariadne RBR E3 ubiquitin protein ligase 1	NM_001013108	Rn.29865	1.67036e-07	0.238483	0.00135647
1372123_at	298596	Sdhb	succinate dehydrogenase complex, subunit B, iron sulfur (Ip)	NM_001100539	Rn.3902	1.68401e-07	0.850812	0.24035
1379366_a_at	64027	Bspry	B-box and SPRY domain containing	NM_022261	Rn.53996	1.70561e-07	0.163268	0.352259
1379255_at	302526	Atp6ap2	ATPase, H+ transporting, lysosomal accessory protein 2	NM_001007091	Rn.12944	1.71759e-07	0.00511064	6.38111e-05
1368486_at	84021	Irs3	insulin receptor substrate 3	NM_032074	Rn.9791	1.72223e-07	0.123271	2.13207e-08
1385177_at	---	---	---	---	---	1.7249e-07	0.862848	0.0990801
1371961_at	361527	Pld3	phospholipase D family, member 3	NM_001012167 /// XM_006228578 /// XM_006228579 /// XM_006228580 /// XM_006228581 /// XM	Rn.128036	1.72651e-07	0.751321	0.000745029
1398310_at	192242	Akr1d1	aldo-keto reductase family 1, member D1	NM_138884 /// XM_006236285	Rn.25716	1.74128e-07	0.00611766	0.0475705
1369969_at	25591	Parp1	poly (ADP-ribose) polymerase 1	NM_013063	Rn.11327	1.75042e-07	0.790375	2.67734e-05
1389067_at	171144	Slco4a1	solute carrier organic anion transporter family, member 4a1	NM_133608	Rn.67081	1.76103e-07	0.735333	0.207824
1380171_at	24174	Adra2b	adrenoceptor alpha 2B	NM_138505	Rn.10296	1.76301e-07	0.157221	3.5607e-05
1369450_at	171398	Ust5r	integral membrane transport protein UST5r	NM_134380 /// XM_008760213	Rn.81214	1.77453e-07	0.525073	0.000728752
1367585_a_at	24211	Atp1a1	ATPase, Na+/K+ transporting, alpha 1 polypeptide	NM_012504	Rn.2992	1.7832e-07	0.204226	0.0254492
1390952_at	102554884	Rcor1	REST corepressor 1	NM_001108060 /// NM_001305463 /// XM_006240612 /// XM_008764974	Rn.32217	1.7883e-07	0.0812437	0.117016
1374190_at	306198	Clybl	citrate lyase beta like	NM_001100685 /// XM_006252508	Rn.137340	1.79269e-07	0.636431	0.00100712
1372004_at	362454	Hebp1	heme binding protein 1	NM_001108651 /// XM_006237529	Rn.6886	1.79352e-07	0.0717645	0.0127339
1389640_at	102554622	LOC102554622	SH3 domain-binding glutamic acid-rich-like protein 2-like	XM_006243468	Rn.7595	1.79393e-07	0.0180056	0.027824
1371467_at	293103	l7Rn6	lethal, Chr 7, Rinchik 6	NM_001013897 /// XM_006229662 /// XM_008759638 /// XM_008759639	Rn.96145	1.80205e-07	0.897711	0.00304981
[truncated: 7,500 more rows]

## Sheet: RNA-Seq_MOA_varying_genes
Supplemental Table 1. MOA varying genes at FDR < 0.01.
Affy probset ID matching RNA-Seq transcript	Entrez Gene	Gene Symbol	Gene Title	RefSeq Transcript ID	UniGene ID	p-value(MOA)	p-value(Route)	p-value(Chemical(MOA * Route))
1367680_at	50681	Acox1	acyl-CoA oxidase 1, palmitoyl	NM_017340	Rn.31796	1.24823e-27	6.14999e-05	0.0246676
1388489_at	691001	Ndufa3	NADH dehydrogenase (ubiquinone) 1 alpha subcomplex, 3	XM_001076462 /// XM_002725503	Rn.3263	2.43525e-27	0.833754	0.00298455
1368283_at	171142	Ehhadh	enoyl-CoA, hydratase/3-hydroxyacyl CoA dehydrogenase	NM_133606	Rn.3671	5.74692e-26	6.71587e-06	0.00199794
1367660_at	79131	Fabp3	fatty acid binding protein 3, muscle and heart	NM_024162	Rn.32566	1.14053e-25	0.146007	0.00122081
1387783_a_at	24157 /// 501072	Acaa1 /// Acaa1b	acetyl-CoA acyltransferase 1A /// acetyl-Coenzyme A acyltransferase 1B	NM_001040019 /// NM_012489	Rn.154995 /// Rn.8913	1.78945e-25	9.45103e-05	0.0127812
1368057_at	25270	Abcd3	ATP-binding cassette, subfamily D (ALD), member 3	NM_012804	Rn.7024	1.30172e-24	0.0066487	0.0023292
1367763_at	25014	Acat1	acetyl-CoA acetyltransferase 1	NM_017075	Rn.4054	7.84738e-23	0.226148	0.0120152
1386885_at	64526	Ech1	enoyl CoA hydratase 1, peroxisomal	NM_022594	Rn.6148	1.00386e-22	0.000233056	2.98953e-05
1387243_at	24297	Cyp1a2	cytochrome P450, family 1, subfamily a, polypeptide 2	NM_012541	Rn.5563	4.75586e-22	0.0152202	0.00236501
1367642_at	114597	Suclg1	succinate-CoA ligase, alpha subunit	NM_053752 /// XM_008762973	Rn.3766	4.93567e-22	0.916708	0.00331841
1368934_at	50549	Cyp4a1	cytochrome P450, family 4, subfamily a, polypeptide 1	NM_175837 /// XM_006238712	Rn.92401	6.03996e-22	0.233722	0.0700726
1387574_at	170945	Chrna2	cholinergic receptor, nicotinic, alpha 2	NM_133420 /// XM_008770735	Rn.9713	1.41159e-21	0.681132	0.0146602
1370228_at	24825	Tf	transferrin	NM_001013110	Rn.91296	1.57025e-21	0.0046023	1.363e-05
1367767_at	79238	Hmgcl	3-hydroxymethyl-3-methylglutaryl-CoA lyase	NM_024386	Rn.12297	3.90236e-21	0.928233	0.00479293
1384964_at	301083	RGD1566368	similar to Solute carrier family 6 (neurotransmitter transporter), member 20	XM_002729986 /// XM_006244213 /// XM_008757904 /// XM_008766730 /// XM_008766731	---	5.39813e-21	0.673086	0.00626083
1391323_at	24825	Tf	transferrin	NM_001013110	Rn.91296	6.11528e-21	0.0146455	1.01506e-05
1398249_at	117035	Slc25a20	solute carrier family 25 (carnitine/acylcarnitine translocase), member 20	NM_053965	Rn.3289	8.10929e-21	0.00317023	0.00323403
1370698_at	286954 /// 305264	Ugt2b1 /// Ugt2b10	UDP glucuronosyltransferase 2 family, polypeptide B1 /// UDP glucuronosyltransferase 2	NM_001191676 /// NM_173295	Rn.9969	1.13562e-20	0.0220917	3.14751e-10
1380431_at	290381	Vwa8	von Willebrand factor A domain containing 8	XM_008770598 /// XM_008770921 /// XM_008770922 /// XM_008770923 /// XM_008770924	---	1.2939e-20	1.70594e-06	0.0619846
1371379_at	100359982	Mpc2	mitochondrial pyruvate carrier 2	NM_001077643 /// XM_006250126 /// XM_006250127	Rn.2487	2.71719e-20	0.924101	3.06445e-05
1368206_at	170588	Acot8	acyl-CoA thioesterase 8	NM_130756	Rn.161868	3.07211e-20	0.815542	0.00386097
1367897_at	25363	Acadvl	acyl-CoA dehydrogenase, very long chain	NM_012891	Rn.33319	3.2004e-20	0.0847491	0.00588408
1394857_at	170670	Hadha	hydroxyacyl-CoA dehydrogenase/3-ketoacyl-CoA thiolase/enoyl-CoA hydratase (trifunctiona	NM_130826	Rn.3340	5.58623e-20	0.790136	0.150684
1367659_s_at	29740	Eci1	enoyl-CoA delta isomerase 1	NM_017306	Rn.80835	1.55882e-19	0.06945	0.0302372
1367694_at	171155	Hadhb	hydroxyacyl-CoA dehydrogenase/3-ketoacyl-CoA thiolase/enoyl-CoA hydratase (trifunctiona	NM_133618 /// XM_006239786 /// XM_006239788 /// XM_006239789	Rn.11253	2.24649e-19	0.0171797	0.37739
1370814_at	266686	Dhrs4	dehydrogenase/reductase (SDR family) member 4	NM_153315 /// XR_359914	Rn.12783	2.48204e-19	9.1896e-06	0.337989
1384474_at	---	---	---	---	---	2.51616e-19	0.745123	0.0164552
1388644_at	29254	Mgll	monoglyceride lipase	NM_138502 /// XM_008763053	---	2.91793e-19	0.058264	7.86869e-07
1370313_at	26759	Acot7	acyl-CoA thioesterase 7	NM_001146061 /// NM_013214 /// XM_006239447 /// XM_006239448	Rn.6024	3.04191e-19	0.958621	0.00292296
1368520_at	25080	Apoa4	apolipoprotein A-IV	NM_012737	Rn.15739	4.02979e-19	0.0303018	0.000741542
1383933_at	290381	Vwa8	von Willebrand factor A domain containing 8	XM_008770598 /// XM_008770921 /// XM_008770922 /// XM_008770923 /// XM_008770924	Rn.232047	6.11186e-19	3.6301e-06	0.167031
1369827_at	171393	Clstn3	calsyntenin 3	NM_134376	Rn.162785	6.13752e-19	0.087479	0.161856
1383416_at	25014	Acat1	acetyl-CoA acetyltransferase 1	NM_017075	Rn.4054	8.48993e-19	0.0216528	0.0189354
1388908_at	291075 /// 291076	Eci2 /// Eci3	enoyl-CoA delta isomerase 2 /// enoyl-Coenzyme A delta isomerase 3	NM_001006966 /// NM_001009275	Rn.108029	1.06724e-18	0.0248683	0.00132018
1367742_at	25756	Cpt1b	carnitine palmitoyltransferase 1b, muscle	NM_013200 /// XM_006242180	Rn.6028	1.08941e-18	0.012375	0.0230584
1375845_at	292486	Aig1	androgen-induced 1	NM_001134425 /// XM_006227642 /// XM_008758602 /// XM_008758603 /// XM_008758604	Rn.14443	2.19406e-18	0.701308	0.00117209
1390358_at	306243	Cacna2d3	calcium channel, voltage-dependent, alpha2/delta subunit 3	NM_175595 /// XM_008770993 /// XM_008770994	Rn.229510	2.22658e-18	0.884302	0.0600372
1389251_at	361413	Nudt7	nudix (nucleoside diphosphate linked moiety X)-type motif 7	NM_001108450 /// NM_001305426 /// NM_001305427 /// XM_006255677	---	2.91474e-18	5.90497e-05	0.034993
1379361_at	85249	Pex11a	peroxisomal biogenesis factor 11 alpha	NM_053487 /// XM_008759560	Rn.14519	3.29761e-18	0.288654	0.191946
1386916_at	50655	Aco1	aconitase 1, soluble	NM_017321	Rn.35934	3.36247e-18	0.203278	0.00570801
1368397_at	83808	Ugt2b35	UDP glucuronosyltransferase 2 family, polypeptide B35	NM_001004271 /// XM_008770060	Rn.3686	3.64414e-18	0.488635	8.32996e-06
1393230_s_at	290381	Vwa8	von Willebrand factor A domain containing 8	XM_008770598 /// XM_008770921 /// XM_008770922 /// XM_008770923 /// XM_008770924	Rn.232047	3.73773e-18	6.93408e-05	0.412045
1370491_a_at	24443	Hdc	histidine decarboxylase	NM_017016	Rn.48653	4.50395e-18	0.0219432	0.0741226
1367777_at	117543	Decr1	2,4-dienoyl CoA reductase 1, mitochondrial	NM_057197	Rn.2854	7.90051e-18	0.000139492	0.046017
1398983_at	301352 /// 103693219	Mrpl30 /// NEWGENE_1308196	mitochondrial ribosomal protein L30 /// mitochondrial ribosomal protein L30	NM_001106903 /// XM_008766999 /// XM_008767056 /// XM_008767057	Rn.7068	7.91778e-18	0.000367693	0.214162
1387740_at	85249	Pex11a	peroxisomal biogenesis factor 11 alpha	NM_053487 /// XM_008759560	Rn.14519	1.35206e-17	0.97867	0.0336437
1367619_at	291948	Pgrmc1	progesterone receptor membrane component 1	NM_021766	Rn.102356	1.66939e-17	4.93646e-11	1.99078e-08
1367672_at	79244	Hsd17b4	hydroxysteroid (17-beta) dehydrogenase 4	NM_024392	Rn.2082	1.80649e-17	1.48974e-08	0.0393605
1371886_at	311849	Crat	carnitine O-acetyltransferase	NM_001004085 /// XM_006233823 /// XM_008761663 /// XM_008761664	Rn.6249	2.0993e-17	0.0537121	0.0523676
1390986_at	171393	Clstn3	calsyntenin 3	NM_134376	---	2.76958e-17	0.0109475	0.164003
1387100_at	65133	Aqp3	aquaporin 3	NM_031703	Rn.11109	2.92437e-17	0.886758	0.67428
1386880_at	170465	Acaa2	acetyl-CoA acyltransferase 2	NM_130433	Rn.3786	3.57438e-17	0.00693582	0.00325278
1378169_at	314304	Acot3	acyl-CoA thioesterase 3	NM_001108041	Rn.224750	4.19915e-17	0.0603176	0.185505
1376813_at	362434	Lpcat3	lysophosphatidylcholine acyltransferase 3	NM_001012189	Rn.19543	4.58504e-17	0.00347098	0.117178
1398326_at	361824 /// 103694872	Chchd10 /// LOC103694872	coiled-coil-helix-coiled-coil-helix domain containing 10 /// coiled-coil-helix-coiled-c	NM_001007008 /// XM_008773821	Rn.2281	5.93742e-17	0.000428114	0.0523775
1368905_at	171118 /// 100910040	Ces2c /// LOC100910040	carboxylesterase 2C /// liver carboxylesterase-like	NM_133586 /// XM_003749155 /// XM_008760588 /// XM_008760589	Rn.14535	9.93217e-17	0.00117615	4.47958e-09
1398250_at	50559	Acot1	acyl-CoA thioesterase 1	NM_031315	Rn.11326	1.12228e-16	0.00952221	0.0632389
1386953_at	25116	Hsd11b1	hydroxysteroid 11-beta dehydrogenase 1	NM_017080 /// XM_006250471 /// XM_006250473	Rn.888	1.59865e-16	0.000365548	0.00365366
1368150_at	65192	Slc27a2	solute carrier family 27 (fatty acid transporter), member 2	NM_031736	Rn.3608	1.69129e-16	3.73891e-08	0.00101939
1385001_at	315084	Gsdmd	gasdermin D	NM_001130553 /// XM_006241809	Rn.105659	1.70699e-16	0.439584	0.0209435
1386985_at	24423	Gstm1	glutathione S-transferase mu 1	NM_017014 /// XR_351941	Rn.202944	2.44627e-16	0.23067	4.54129e-08
1384064_at	287678	Krt23	keratin 23, type I	NM_001008753	---	2.51365e-16	0.197135	0.485617
1367638_at	85239	Mlycd	malonyl-CoA decarboxylase	NM_053477	Rn.13468	3.93459e-16	0.000112799	0.0904001
1368622_at	114508	Fbp2	fructose-1,6-bisphosphatase 2	NM_053716	Rn.15319	5.10098e-16	0.873673	0.0803573
1367950_at	29726	Slc22a5	solute carrier family 22 (organic cation/carnitine transporter), member 5	NM_019269	Rn.8844	6.23528e-16	0.105012	0.194388
1395510_at	---	---	---	---	---	7.7575e-16	0.402189	0.0141258
1390789_at	315973	Acad11	acyl-CoA dehydrogenase family, member 11	NM_001108181	Rn.8651	8.99181e-16	0.00156753	0.00101881
1370831_at	29254	Mgll	monoglyceride lipase	NM_138502 /// XM_008763053	Rn.40396	9.5072e-16	0.11243	0.000110436
1388210_at	192272	Acot2	acyl-CoA thioesterase 2	NM_138907 /// XM_006240320	Rn.37524	1.01571e-15	0.217597	0.0454993
1370241_at	29298	Cyp2c7	cytochrome P450, family 2, subfamily c, polypeptide 7	NM_017158 /// XM_008759609	Rn.1247	1.11731e-15	0.0752279	0.0947721
1368426_at	83842	Crot	carnitine O-octanoyltransferase	NM_031987 /// XM_006236004 /// XM_006236005	Rn.4896	1.51238e-15	0.259094	0.000283756
1393915_at	362434	Lpcat3	lysophosphatidylcholine acyltransferase 3	NM_001012189	Rn.19543	1.58034e-15	0.012129	0.00904467
1391483_at	314638	Creb3l3	cAMP responsive element binding protein 3-like 3	NM_001012115	Rn.20059	1.65147e-15	0.0305695	0.217616
1378074_at	89813	Pdk4	pyruvate dehydrogenase kinase, isozyme 4	NM_053551	Rn.11766	1.95237e-15	0.526434	0.429387
1381824_at	292486	Aig1	androgen-induced 1	NM_001134425 /// XM_006227642 /// XM_008758602 /// XM_008758603 /// XM_008758604	Rn.14443	2.09893e-15	0.528043	0.0348167
1389179_at	291541	Cidea	cell death-inducing DFFA-like effector a	NM_001170467	Rn.8171	2.48893e-15	0.0184962	2.12276e-06
1377867_at	313837	Qpct	glutaminyl-peptide cyclotransferase	NM_001134557 /// XM_006239632	Rn.7474	3.22629e-15	0.102291	0.0234035
1386927_at	25413	Cpt2	carnitine palmitoyltransferase 2	NM_012930	Rn.11389	3.27352e-15	0.492337	0.466855
1371688_at	312903	Tram1	translocation associated membrane protein 1	NM_001007701	Rn.234346	3.33334e-15	0.0352207	0.00396283
1367635_at	25506	P4hb	prolyl 4-hydroxylase, beta polypeptide	NM_012998	Rn.4234	3.59209e-15	0.0658502	0.000167369
1367607_at	29445	Cox4i1	cytochrome c oxidase subunit IV isoform 1	NM_017202	Rn.2528	3.67919e-15	0.350257	0.0835602
1367702_at	24158	Acadm	acyl-CoA dehydrogenase, C-4 to C-12 straight chain	NM_016986	Rn.6302	3.76138e-15	0.260722	4.19036e-05
1375247_at	29254	Mgll	monoglyceride lipase	NM_138502 /// XM_008763053	Rn.40396	3.8427e-15	0.264321	3.59824e-05
1397468_at	313200	Hsdl2	hydroxysteroid dehydrogenase like 2	NM_001025697 /// XM_008763735 /// XM_008763736	Rn.203684	3.86513e-15	0.513121	0.245461
1384244_at	313200	Hsdl2	hydroxysteroid dehydrogenase like 2	NM_001025697 /// XM_008763735 /// XM_008763736	Rn.203684	3.90868e-15	0.327152	0.210316
1367887_at	24530	Lcat	lecithin cholesterol acyltransferase	NM_017024 /// XM_006255441	Rn.10481	3.93181e-15	0.604991	5.29749e-05
1384115_at	192272	Acot2	acyl-CoA thioesterase 2	NM_138907 /// XM_006240320	Rn.37524	4.45188e-15	0.150618	0.0900901
1367718_at	29367	Chkb	choline kinase beta	NM_017177 /// XM_006242181 /// XM_008765677	Rn.1302	4.75371e-15	0.0194049	0.011573
1388579_at	689414	Slc25a42	solute carrier family 25, member 42	NM_001127590 /// XM_006252950 /// XM_006252951 /// XM_008771155	Rn.17455	4.96633e-15	1.35077e-07	7.16367e-05
1371642_at	303831	Eif4a2	eukaryotic translation initiation factor 4A2	NM_001008335 /// XM_006248534 /// XM_006248535 /// XR_358387 /// XR_358388	Rn.143972	5.74774e-15	0.483047	5.76322e-06
1371030_at	94168	Spp2	secreted phosphoprotein 2	NM_053577	Rn.106183	6.09719e-15	0.453502	0.00235078
1391433_at	192272	Acot2	acyl-CoA thioesterase 2	NM_138907 /// XM_006240320	Rn.37524	7.80227e-15	0.153119	0.127073
1387285_at	24215	Atp2b2	ATPase, Ca++ transporting, plasma membrane 2	NM_012508	Rn.90982	8.00444e-15	0.0501835	0.000115558
1396486_x_at	499421 /// 103694873	LOC103694873 /// RGD1564162	uncharacterized protein C22orf15-like /// similar to Homo sapiens fetal lung specific e	XM_006223860 /// XM_006223861 /// XM_006223863 /// XM_006223864 /// XM_006256332 /// XM	Rn.170790	8.25637e-15	0.000110453	0.0464324
1369150_at	89813	Pdk4	pyruvate dehydrogenase kinase, isozyme 4	NM_053551	Rn.11766	8.68097e-15	0.564586	0.418372
1367789_at	94172	Slc27a1	solute carrier family 27 (fatty acid transporter), member 1	NM_053580 /// XM_006252953 /// XM_006252954 /// XM_008771156 /// XM_008771157	Rn.1047	1.01041e-14	0.556966	0.0650664
1376076_at	100361568	Hilpda	hypoxia inducible lipid droplet-associated	XM_006224848 /// XM_006236238	Rn.6259	1.07471e-14	0.0592022	0.0311729
1374475_at	313917	Abhd1	abhydrolase domain containing 1	NM_001008520	Rn.162847	1.23416e-14	0.916819	0.0589927
1382924_at	294088	Pank1	pantothenate kinase 1	NM_001106373 /// XM_006231276 /// XM_006231277 /// XM_006231278	Rn.6581	1.31146e-14	0.0113408	0.0282635
1367735_at	25287	Acadl	acyl-CoA dehydrogenase, long chain	NM_012819	Rn.174	1.63819e-14	0.910459	0.00597718
1387183_at	83842	Crot	carnitine O-octanoyltransferase	NM_031987 /// XM_006236004 /// XM_006236005	Rn.4896	1.67857e-14	0.107992	0.000234975
1390457_at	---	---	---	---	---	1.75164e-14	0.000229289	0.108452
1375127_at	252934	Cox5a	cytochrome c oxidase, subunit Va	NM_145783	Rn.11077	1.80622e-14	0.000523345	0.0227908
1389253_at	29142	Vnn1	vanin 1	NM_001025623	Rn.16319	1.95531e-14	0.103519	0.392856
1371363_at	60666	Gpd1	glycerol-3-phosphate dehydrogenase 1 (soluble)	NM_022215 /// XM_006257376	Rn.44452	2.02557e-14	0.000771417	0.00604099
1382087_at	---	---	---	---	Rn.6259	2.02642e-14	0.0758811	0.0269018
1385854_at	57033	Adam22	ADAM metallopeptidase domain 22	XM_008762748 /// XM_008775671	---	2.1095e-14	0.0247719	0.0110314
1384389_at	311169	Rtn4rl2	reticulon 4 receptor-like 2	NM_181380 /// XM_006234465 /// XM_006234466 /// XM_008761989 /// XM_008761990	---	2.32566e-14	0.0395816	0.0142411
1388756_at	298490	Ppcs	phosphopantothenoylcysteine synthetase	NM_001039010 /// XM_008763998 /// XM_008763999 /// XM_008764000	Rn.15017	2.59838e-14	0.963362	5.6556e-05
1368288_at	24384	Gc	group specific component	NM_012564	Rn.1437	2.80178e-14	0.0961018	0.000733145
1387296_at	65210	Cyp2j4	cytochrome P450, family 2, subfamily j, polypeptide 4	NM_023025	Rn.44992	2.88742e-14	0.000134521	0.0206515
1379326_at	361228	Adtrp	androgen-dependent TFPI-regulating protein	NM_001014144 /// XM_006253833	Rn.16893	2.97737e-14	0.249298	0.0197178
1368177_at	114024	Acsl3	acyl-CoA synthetase long-chain family member 3	NM_057107	Rn.54820	3.06553e-14	0.145491	1.83011e-05
1370953_at	288065	Ccdc58	coiled-coil domain containing 58	NM_001105875	Rn.162059	3.09966e-14	0.190304	4.00657e-10
1386901_at	29184 /// 100365047 /// 103690020	Cd36 /// LOC100365047 /// LOC103690020	CD36 molecule (thrombospondin receptor) /// scavenger receptor class B, member 2-like /	NM_031561 /// XM_002726319 /// XM_006235962 /// XM_006235963 /// XM_006235964 /// XM_00	Rn.102418	3.21552e-14	0.0129977	0.140778
1371460_at	681219	Cox14	cytochrome c oxidase assembly protein 14	XM_001060794 /// XM_002726973	Rn.2650	3.49365e-14	0.0127034	0.0143134
1380536_at	300207	RGD1305928	hypothetical LOC300207	NM_001134528	Rn.48052	3.7434e-14	0.00652505	0.562306
1373564_at	301384	Hibch	3-hydroxyisobutyryl-CoA hydrolase	NM_001013112 /// XM_006244895	Rn.8745	3.76255e-14	7.85422e-05	0.0008081
1396103_at	310201	Cmbl	carboxymethylenebutenolidase homolog (Pseudomonas)	NM_001008770 /// XM_006232097	Rn.64439	4.50825e-14	0.000467724	0.156602
1388531_at	361940	Pgrmc2	progesterone receptor membrane component 2	NM_001008374	Rn.7685	5.65309e-14	0.00613443	0.018363
1368552_at	79563	Grpel1	GrpE-like 1, mitochondrial	NM_024487 /// XM_006251142	Rn.10630	6.00831e-14	0.113065	3.2334e-05
1392684_at	---	---	---	---	---	6.21439e-14	0.144868	0.606727
1368790_at	171154 /// 100909524	LOC100909524 /// Serpina10	protein Z-dependent protease inhibitor-like /// serpin peptidase inhibitor, clade A (al	NM_133617 /// XM_003750227 /// XM_006240518 /// XM_008764736	Rn.10502	6.34191e-14	4.4263e-06	6.74143e-05
1375856_at	---	---	---	---	---	6.74192e-14	0.806762	0.00514817
1368509_at	113948	Bbs2	Bardet-Biedl syndrome 2	NM_053618 /// XM_006255131 /// XM_008772263	Rn.15987	6.74545e-14	0.00640958	0.00701412
1371985_a_at	361796	Abhd16a	abhydrolase domain containing 16A	NM_212531	Rn.203264	7.17439e-14	0.0586905	0.0280159
1371938_at	362173	Caprin1	cell cycle associated protein 1	NM_001012185 /// XM_006234652	---	1.02861e-13	0.0946591	0.351445
1377037_at	681337	Acot4	acyl-CoA thioesterase 4	NM_001109440	Rn.203185	1.16923e-13	0.45892	0.16861
1369560_at	60666	Gpd1	glycerol-3-phosphate dehydrogenase 1 (soluble)	NM_022215 /// XM_006257376	Rn.44452	1.28135e-13	0.00108218	0.0257194
1371697_at	361676 /// 100911615	LOC100911615 /// Pnpla2	patatin-like phospholipase domain-containing protein 2-like /// patatin-like phospholip	NM_001108509 /// XM_003749014	Rn.19196	1.3959e-13	0.90021	0.000956018
1388410_at	289827	Ugp2	UDP-glucose pyrophosphorylase 2	NM_001024743 /// XM_006251538	Rn.3415	1.53829e-13	0.00177864	0.000718753
1367796_at	81519	Mgat1	mannosyl (alpha-1,3-)-glycoprotein beta-1,2-N-acetylglucosaminyltransferase	NM_030861 /// XM_006246182 /// XM_006246183 /// XM_006246184 /// XM_006246185 /// XM_00	Rn.2712	1.58449e-13	0.466523	0.000383796
1374432_at	---	---	---	---	---	1.72075e-13	0.124194	0.167042
1370310_at	24450	Hmgcs2	3-hydroxy-3-methylglutaryl-CoA synthase 2 (mitochondrial)	NM_173094 /// XM_006233002	Rn.29594	1.77909e-13	0.428034	0.0387549
1372372_at	310201	Cmbl	carboxymethylenebutenolidase homolog (Pseudomonas)	NM_001008770 /// XM_006232097	Rn.64439	1.82647e-13	3.09268e-05	0.0285514
1380109_at	360609	Cbx1	chromobox homolog 1	XM_006220821 /// XM_006220822 /// XM_006220823 /// XM_006247233 /// XM_006247234 /// XM	---	1.89566e-13	0.687369	0.000349608
1393421_at	282634	Pxmp4	peroxisomal membrane protein 4	NM_172223	Rn.7752	2.10235e-13	0.664692	3.73901e-05
1387213_at	171085	Pcsk4	proprotein convertase subtilisin/kexin type 4	NM_133559 /// XM_006240839 /// XM_006240843 /// XM_008765083 /// XM_008765084 /// XM_00	Rn.2899	2.25163e-13	1.88829e-05	0.00426473
1370897_at	25244	Bckdha	branched chain ketoacid dehydrogenase E1, alpha polypeptide	NM_012782	Rn.49145	2.35379e-13	3.94549e-08	0.00016844
1372080_at	312444	Immt	inner membrane protein, mitochondrial	NM_001034928 /// XM_008762981 /// XM_008762982 /// XM_008762983 /// XM_008762984 /// XM	Rn.47124	2.35403e-13	0.0306636	0.185065
1376296_at	100361007 /// 100911217	Adig /// LOC100911217	adipogenin /// adipogenin-like	XM_002729246 /// XM_003749612 /// XM_003753825	Rn.17645	2.36537e-13	0.420259	0.388716
1387670_at	25062	Gpd2	glycerol-3-phosphate dehydrogenase 2	NM_012736	Rn.89705	2.36783e-13	0.00398143	0.0100792
1379427_at	361940	Pgrmc2	progesterone receptor membrane component 2	NM_001008374	Rn.7685	2.46617e-13	0.0307327	0.0546042
1374610_at	305166	Gpat3	glycerol-3-phosphate acyltransferase 3	NM_001025670 /// XM_008770019 /// XM_008770020 /// XM_008770021	---	2.54648e-13	0.518377	1.33289e-06
1370818_at	64461 /// 685679	Decr2 /// Nme4	2,4-dienoyl CoA reductase 2, peroxisomal /// non-metastatic cells 4, protein expressed	NM_001109478 /// NM_171996 /// XM_006246024	Rn.144598	2.60885e-13	0.00560502	0.164663
1371939_at	362173	Caprin1	cell cycle associated protein 1	NM_001012185 /// XM_006234652	Rn.22572	2.67449e-13	0.0916629	0.177294
1368306_at	24411	Grin2c	glutamate receptor, ionotropic, N-methyl D-aspartate 2C	NM_012575 /// XM_006247706 /// XM_006247707 /// XM_006247708 /// XM_006247709	Rn.9709	2.67678e-13	0.00212576	3.01602e-07
1371342_at	300047	Cyc1	cytochrome c-1	NM_001130491 /// NM_001277194	Rn.1413	2.78907e-13	0.00527547	0.0668135
1371253_at	300726	Etfa	electron-transfer-flavoprotein, alpha polypeptide	NM_001009668	Rn.32496	2.82745e-13	0.168351	0.00487945
1393061_at	300676	Ttc36	tetratricopeptide repeat domain 36	NM_001005546	Rn.107180	2.89212e-13	0.10003	0.000117108
1392467_at	282636	Impa2	inositol (myo)-1(or 4)-monophosphatase 2	NM_172224 /// XM_006254856	Rn.856	3.10808e-13	0.744448	0.649997
1398815_at	24206	Apeh	acylaminoacyl-peptide hydrolase	NM_012500 /// XM_008766476	Rn.11057	3.16018e-13	0.121227	0.156821
1370870_at	24552	Me1	malic enzyme 1, NADP(+)-dependent, cytosolic	NM_012600 /// XM_008766439	Rn.3519	3.24546e-13	0.32702	0.0502354
1382028_at	289233	Pex19	peroxisomal biogenesis factor 19	NM_001107375 /// NM_001134777 /// XR_595549 /// XR_595550	Rn.203104	3.29539e-13	0.626064	0.00168876
1369485_at	170570	Acot12	acyl-CoA thioesterase 12	NM_130747 /// XM_008760628	Rn.212205	3.32117e-13	0.00644425	0.00298405
1383241_at	312705	C1r	complement component 1, r subcomponent	NM_001134555	Rn.70397	3.59448e-13	0.421156	0.566044
1369206_at	113936	Cpb2	carboxypeptidase B2 (plasma)	NM_053617	Rn.12572	4.31034e-13	0.605743	0.00231339
1387669_a_at	25315	Ephx1	epoxide hydrolase 1, microsomal (xenobiotic)	NM_001034090 /// NM_012844	Rn.3603	4.34444e-13	0.00264046	1.68668e-08
1370888_at	252934	Cox5a	cytochrome c oxidase, subunit Va	NM_145783	Rn.11077	4.37649e-13	0.000304516	0.0747169
1378860_at	308519	Dpy19l3	dpy-19-like 3 (C. elegans)	NM_001135835 /// XM_006228888 /// XM_006228889 /// XM_006228890 /// XM_008759162 /// XM	Rn.26603	4.47995e-13	1.04379e-05	0.654571
1369666_at	25062	Gpd2	glycerol-3-phosphate dehydrogenase 2	NM_012736	Rn.89705	4.68715e-13	0.00582131	0.00140959
1383117_at	282634	Pxmp4	peroxisomal membrane protein 4	NM_172223	Rn.7752	5.24821e-13	0.57021	3.93279e-05
1388975_at	361071	Sucla2	succinate-CoA ligase, ADP-forming, beta subunit	NM_001108387	Rn.62159	5.46761e-13	0.404819	0.00499438
1370952_at	24424 /// 81869	Gstm2 /// Gstm7	glutathione S-transferase mu 2 /// glutathione S-transferase, mu 7	NM_031154 /// NM_177426	Rn.625	5.8023e-13	0.0474024	0.00119593
1369959_at	29344	Zfp36l1	zinc finger protein 36, C3H type-like 1	NM_017172	Rn.6142	7.21468e-13	0.204147	2.89341e-10
1386871_at	29328	Gpx4	glutathione peroxidase 4	NM_001039849 /// NM_017165	Rn.3647	7.25891e-13	3.93088e-05	0.00712037
1389518_at	680080	Tomm5	translocase of outer mitochondrial membrane 5 homolog (yeast)	XM_001055588 /// XM_003754012	Rn.7385	7.33765e-13	0.301162	0.0182274
1370237_at	113965	Hadh	hydroxyacyl-CoA dehydrogenase	NM_057186	Rn.92789	7.95499e-13	0.140549	0.00402781
1374695_at	360609	Cbx1	chromobox homolog 1	XM_006220821 /// XM_006220822 /// XM_006220823 /// XM_006247233 /// XM_006247234 /// XM	Rn.32816	7.99524e-13	0.00458282	0.102566
1368977_a_at	84384	Timm10b	translocase of inner mitochondrial membrane 10 homolog B (yeast)	NM_053371	Rn.13451	8.22119e-13	0.0189607	0.000731561
1389551_at	297768	Lactb2	lactamase, beta 2	NM_001024247	Rn.1263	8.25666e-13	0.0242317	0.00292867
1387861_at	29466	Aes	amino-terminal enhancer of split	NM_019220	Rn.11495	8.34714e-13	0.0597553	6.89532e-06
1371901_at	680971	Ddhd2	DDHD domain containing 2	XM_001059724 /// XM_002725205 /// XM_006222272 /// XM_006253338 /// XM_006253339 /// XM	---	8.92546e-13	0.000671552	0.0311182
1389583_at	298606	Slc25a34	solute carrier family 25, member 34	NM_001013936	Rn.104973	9.25984e-13	0.928309	0.0294352
1367941_at	83474	Tfam	transcription factor A, mitochondrial	NM_031326	Rn.18266	9.40305e-13	0.810044	0.249943
1385157_at	360609	Cbx1	chromobox homolog 1	XM_006220821 /// XM_006220822 /// XM_006220823 /// XM_006247233 /// XM_006247234 /// XM	---	9.75989e-13	0.0897231	0.373864
1381012_at	---	---	---	---	---	9.83029e-13	0.14679	0.000340762
1367620_at	114630	Atp5g3	ATP synthase, H+ transporting, mitochondrial Fo complex, subunit C3 (subunit 9)	NM_053756 /// XM_006224495 /// XM_006224496 /// XM_006234393 /// XM_006234394	Rn.2180	9.83216e-13	0.341112	0.108204
1368163_at	25253	Dpp4	dipeptidylpeptidase 4	NM_012789 /// XM_008761879	Rn.91364	1.14178e-12	0.000465192	0.00150003
1383574_at	294410	Man1a1	mannosidase, alpha, class 1A, member 1	NM_001033656 /// XM_006256497	Rn.3576	1.15084e-12	0.0616556	0.115176
1370397_at	298423	Cyp4a3	cytochrome P450, family 4, subfamily a, polypeptide 3	NM_175760	Rn.33492	1.17744e-12	0.739939	0.185199
1392804_at	681124 /// 681359	Dnase1l2 /// E4f1	deoxyribonuclease I-like 2 /// E4F transcription factor 1	NM_001185046 /// XM_001057412 /// XM_003752301 /// XM_006220592 /// XM_006220593 /// XM	---	1.50273e-12	0.760028	0.00545625
1382285_at	315165	Naga	N-acetyl galactosaminidase, alpha	NM_001012120 /// XM_006242087 /// XM_006242088	Rn.55746	1.54639e-12	0.500207	0.000406189
1369973_at	497811	Xdh	xanthine dehydrogenase	NM_017154	---	1.58584e-12	0.0211088	0.65645
1373108_at	309513	Ppp1r3c	protein phosphatase 1, regulatory subunit 3C	NM_001012072 /// XM_008760370	Rn.162528	1.61923e-12	0.418737	4.58823e-08
1370043_at	79559	Alcam	activated leukocyte cell adhesion molecule	NM_031753	Rn.5789	1.64628e-12	0.624325	0.116365
1396971_at	---	---	---	---	---	1.69893e-12	0.489185	0.0905828
1373560_at	303100	Mgat4b	mannosyl (alpha-1,3-)-glycoprotein beta-1,4-N-acetylglucosaminyltransferase, isozyme B	NM_001127533 /// XM_006246250	Rn.24701	1.75069e-12	0.0280808	3.30223e-06
1394617_at	303343	Abhd15	abhydrolase domain containing 15	NM_001107025	Rn.31213	1.79403e-12	3.50026e-06	0.0245171
1387916_at	266689	Cyp4f6	cytochrome P450, family 4, subfamily f, polypeptide 6	NM_153318 /// XM_006241049 /// XM_008765156	Rn.11269	1.81718e-12	0.000910388	1.54208e-11
1387977_at	85482	Nbn	nibrin	NM_138873 /// XM_006237916	Rn.25214	1.89953e-12	0.254271	0.00503247
1383486_at	29200	Inhba	inhibin beta-A	NM_017128 /// XM_006254001 /// XM_008771712 /// XM_008771713 /// XM_008771714 /// XM_00	---	1.97158e-12	0.588936	1.87618e-08
1370182_at	29714	Ptprn2	protein tyrosine phosphatase, receptor type, N polypeptide 2	NM_031600	Rn.11044	1.97217e-12	0.966303	0.119067
1382778_at	116663	Dusp6	dual specificity phosphatase 6	NM_053883	Rn.4313	2.07394e-12	1.46184e-05	1.22013e-05
1372843_at	363020	Smco4	single-pass membrane protein with coiled-coil domains 4	NM_001134584	Rn.24677	2.20885e-12	0.001082	0.0461772
1375349_at	686098	Sorbs1	sorbin and SH3 domain containing 1	XM_008760452 /// XM_008760453 /// XM_008760454 /// XM_008760455 /// XM_008760456 /// XM	---	2.27315e-12	0.0450674	0.00507051
1388511_at	361617	Arap1	ArfGAP with RhoGAP domain, ankyrin repeat and PH domain 1	XM_006223426 /// XM_006223427 /// XM_006223428 /// XM_006223429 /// XM_006223430 /// XM	Rn.41376	2.47419e-12	0.00373337	3.94908e-05
1375516_at	293130	Ndufc2	NADH dehydrogenase (ubiquinone) 1, subcomplex unknown, 2	NM_001009290	Rn.62471	2.52435e-12	0.751051	0.0921515
1371976_at	685545	Fam195a	family with sequence similarity 195, member A	NM_001109475	Rn.106191	2.86e-12	0.301085	0.0789611
1367647_at	24648	Serpina1	serpin peptidase inhibitor, clade A (alpha-1 antiproteinase, antitrypsin), member 1	NM_022519 /// XM_006240456	Rn.1419	3.1362e-12	0.104038	6.77367e-05
1388027_a_at	83765	Rtn4	reticulon 4	NM_031831 /// XM_006251605 /// XM_006251606 /// XM_006251608 /// XM_006251609 /// XM_00	Rn.1348	3.31361e-12	0.000136495	0.00312283
1372223_at	303010	Cpeb4	cytoplasmic polyadenylation element binding protein 4	NM_001106992 /// XM_006245978 /// XM_006245979 /// XM_006245980	---	3.36285e-12	0.10455	2.50825e-06
1387118_at	25642	Cyp3a23/3a1	cytochrome P450, family 3, subfamily a, polypeptide 23/polypeptide 1	NM_013105	Rn.91120	3.37929e-12	0.949391	4.3449e-09
1368161_a_at	25373	Ahsg	alpha-2-HS-glycoprotein	NM_012898	Rn.32083	3.84006e-12	0.0322615	1.71457e-05
1390155_at	305795	Abhd6	abhydrolase domain containing 6	NM_001007680 /// XM_006251766 /// XM_006251767 /// XM_006251768	Rn.15395	3.88525e-12	0.111015	0.366305
1377064_at	116663	Dusp6	dual specificity phosphatase 6	NM_053883	Rn.4313	3.90484e-12	2.36311e-05	2.34126e-05
1374555_at	289125	Acbd6	acyl-CoA binding domain containing 6	NM_001011906 /// XM_006250031 /// XM_006250032 /// XM_006250033 /// XM_006250035 /// XM	Rn.27349	4.50365e-12	0.0218888	0.00052469
1367927_at	25344	Phb	prohibitin	NM_031851	Rn.29754	4.53918e-12	0.184841	0.0473561
1399102_at	303740	Slc38a10	solute carrier family 38, member 10	XM_001081798 /// XM_001081800 /// XM_002727846 /// XM_006220970 /// XM_006220971 /// XM	Rn.18664	4.57198e-12	0.00248739	0.147375
1371430_at	114489	Dag1	dystroglycan 1 (dystrophin-associated glycoprotein 1)	NM_053697	Rn.36260	4.59025e-12	0.288376	0.0185137
1393407_at	311881	Fbxw2	F-box and WD repeat domain containing 2	NM_001107835 /// XM_006233976 /// XM_006233977 /// XM_006233980 /// XM_008761750 /// XM	Rn.103250	4.6324e-12	0.0348297	8.77103e-06
1371131_a_at	117514	Txnip	thioredoxin interacting protein	NM_001008767	Rn.2758	4.76372e-12	0.0459123	0.0230631
1372598_at	361424	RGD1309651	similar to 1190005I06Rik protein	XM_001078912 /// XM_341702	Rn.144207	4.78354e-12	7.07477e-08	5.51826e-05
1369559_a_at	29364	Cd47	Cd47 molecule	NM_019195 /// XM_006248262 /// XM_006248263 /// XM_006248264 /// XM_006248265 /// XM_00	Rn.7409	5.1014e-12	0.0425976	0.000943805
1398727_at	---	---	---	---	Rn.32838	5.22865e-12	0.945123	1.74919e-08
1368121_at	26760	Akr7a3	aldo-keto reductase family 7, member A3 (aflatoxin aldehyde reductase)	NM_013215	Rn.6043	5.75588e-12	0.930797	2.30654e-06
1373797_at	100910872	Nat6	N-acetyltransferase 6 (GCN5-related)	NM_001304776 /// XM_003750583	Rn.229321	5.76151e-12	0.663353	0.1029
1387883_a_at	81814 /// 103692338	LOC103692338 /// Tmsb4x	putative thymosin beta-4-like protein 6 /// thymosin beta 4, X-linked	NM_031136 /// XM_008763656 /// XM_008775937	Rn.230178 /// Rn.2605	5.76487e-12	5.02336e-09	9.41689e-11
1367926_at	25344	Phb	prohibitin	NM_031851	Rn.29754	5.91788e-12	0.849038	0.0493319
1379400_at	299699	Aldh1l2	aldehyde dehydrogenase 1 family, member L2	NM_001191778	Rn.17900	6.07269e-12	0.392928	0.000252755
1376437_at	100910823	Derl2	derlin 2	XM_006220708 /// XM_008767902 /// XM_008767903 /// XM_008775062	---	6.08382e-12	0.891957	0.0336404
1368621_at	65054	Aqp9	aquaporin 9	NM_022960 /// XM_006243362 /// XM_008766336	Rn.30018	6.36188e-12	0.0348613	0.000134835
1368642_at	83501	Cdh2	cadherin 2	NM_031333 /// XM_006254441	Rn.23200	6.37649e-12	4.04335e-05	0.107853
1367828_at	64304	Acads	acyl-CoA dehydrogenase, C-2 to C-3 short chain	NM_022512	Rn.1167	6.70917e-12	0.0846752	0.0194375
1368888_a_at	83765	Rtn4	reticulon 4	NM_031831 /// XM_006251605 /// XM_006251606 /// XM_006251608 /// XM_006251609 /// XM_00	Rn.1348	7.38116e-12	2.60044e-05	0.000744513
1371429_at	114489	Dag1	dystroglycan 1 (dystrophin-associated glycoprotein 1)	NM_053697	Rn.36260	7.40504e-12	0.0527704	0.158139
1387123_at	25146	Cyp17a1	cytochrome P450, family 17, subfamily a, polypeptide 1	NM_012753 /// XM_006231434 /// XM_006231435	Rn.10172	7.48807e-12	0.231136	0.000127767
1374245_at	363251	Nhej1	nonhomologous end-joining factor 1	NM_001014217 /// XM_006245240 /// XM_006245241 /// XM_006245242	Rn.35483	8.42717e-12	0.0622419	2.12447e-08
1371302_at	502663	Serf2	small EDRK-rich factor 2	NM_001098782 /// XM_006234861	Rn.109370	8.62479e-12	0.515681	0.00250236
1388350_at	289233 /// 100911356 /// 102548286	LOC100911356 /// LOC102548286 /// Pex19	peroxisomal biogenesis factor 19-like /// peroxisomal biogenesis factor 19-like /// per	NM_001107375 /// NM_001134777 /// XM_003751804 /// XM_008772208 /// XR_595549 /// XR_59	Rn.203104	8.78659e-12	0.00328431	0.363166
1368467_at	56266	Cyp4f1	cytochrome P450, family 4, subfamily f, polypeptide 1	NM_019623 /// XM_008765180 /// XM_008765181	Rn.5722	8.82836e-12	0.0869886	4.15895e-08
1376295_at	304445	Glt1d1	glycosyltransferase 1 domain containing 1	XM_001073476 /// XM_008760348 /// XM_008769205 /// XM_222147	---	8.94523e-12	0.000380435	1.18784e-07
1388160_a_at	94173	Idh3B	isocitrate dehydrogenase 3 (NAD+) beta	NM_053581 /// XM_006235048	Rn.1093	9.38143e-12	0.225333	1.47369e-06
1371907_at	288656	Arl6ip4	ADP-ribosylation factor-like 6 interacting protein 4	NM_001025630	Rn.105729	9.54365e-12	0.0900334	4.51349e-06
1367586_at	24533	Ldha	lactate dehydrogenase A	NM_017025 /// XM_006229232	Rn.107896	9.71095e-12	0.0052818	0.134681
1367870_at	58815	Glrx3	glutaredoxin 3	NM_032614 /// XM_006230497	Rn.3578	9.80308e-12	0.000371691	3.77303e-06
1387609_at	54233	Car5a	carbonic anhydrase 5a, mitochondrial	NM_019293 /// XM_006255782	Rn.9988	9.90486e-12	2.30339e-05	0.112252
1368036_at	360406	Ptprf	protein tyrosine phosphatase, receptor type, F	NM_019249 /// XM_006238677 /// XM_006238678 /// XM_006238680 /// XM_006238681	---	1.07069e-11	0.792084	0.000865998
1393949_at	300993 /// 100910872	Hyal3 /// Nat6	hyaluronoglucosaminidase 3 /// N-acetyltransferase 6 (GCN5-related)	NM_001304776 /// NM_207599 /// XM_003750583 /// XM_008766504	---	1.14992e-11	0.372342	0.142849
1373365_at	298410	Cmpk1	cytidine monophosphate (UMP-CMP) kinase 1	NM_001025655	Rn.162093	1.15976e-11	0.239108	0.0112496
1370824_at	252919	Slc38a3	solute carrier family 38, member 3	NM_145776 /// XM_006243708	Rn.32067	1.18638e-11	7.50874e-06	0.00049005
1395236_at	309513	Ppp1r3c	protein phosphatase 1, regulatory subunit 3C	NM_001012072 /// XM_008760370	Rn.162528	1.18665e-11	0.365239	1.41779e-07
1370861_at	25282	Cox6a1	cytochrome c oxidase, subunit VIa, polypeptide 1	NM_012814	Rn.880	1.19972e-11	0.332902	0.00216154
1370407_at	246302	Pcyox1	prenylcysteine oxidase 1	NM_145085	Rn.34505	1.20127e-11	0.0131226	0.000201737
1384934_at	362861	Slc41a2	solute carrier family 41 (magnesium transporter), member 2	NM_001108742	---	1.20694e-11	0.506633	0.00389024
1372124_at	300253	Eif4b	eukaryotic translation initiation factor 4B	NM_001008324	Rn.95954	1.22102e-11	7.05297e-07	2.23999e-08
1383733_at	---	---	---	---	---	1.26143e-11	1.0423e-10	5.49666e-06
1389377_at	288985	Insig2	insulin induced gene 2	NM_178091 /// XM_006249667 /// XM_006249668 /// XM_006249669	Rn.16736	1.26933e-11	0.0185603	1.21688e-08
1381574_at	362732	Agmo	alkylglycerol monooxygenase	NM_001135899	Rn.152690	1.28639e-11	0.173179	1.56924e-05
1370269_at	24296	Cyp1a1	cytochrome P450, family 1, subfamily a, polypeptide 1	NM_012540 /// XM_006243150	Rn.10352	1.35867e-11	0.234062	3.19785e-05
1371404_at	300253	Eif4b	eukaryotic translation initiation factor 4B	NM_001008324	Rn.95954	1.36464e-11	5.23749e-08	7.81624e-09
1389919_at	362973	Parvb	parvin, beta	NM_001134780 /// XM_006241404 /// XM_006241405 /// XM_006241406 /// XM_006241407 /// XM	Rn.16709	1.56586e-11	0.0152668	0.00250799
1389922_at	113965	Hadh	hydroxyacyl-CoA dehydrogenase	NM_057186	Rn.92789	1.57825e-11	0.485666	0.00223396
1368567_at	64539	Ndufv3	NADH dehydrogenase (ubiquinone) flavoprotein 3	NM_001101011 /// NM_022607	Rn.6452	1.58675e-11	0.244728	0.0925734
1369337_at	59320	Adcy10	adenylate cyclase 10 (soluble)	NM_021684 /// XM_008769677 /// XM_008769678 /// XM_008769679 /// XM_008769680	Rn.42892	1.59509e-11	0.0658703	6.40737e-05
1387798_a_at	54243	Cr1l	complement component (3b/4b) receptor 1-like	NM_001005265 /// NM_001005330 /// NM_019301	Rn.5825	1.75694e-11	0.0195404	3.91855e-06
1368226_at	171047	Dnph1	2'-deoxynucleoside 5'-phosphate N-hydrolase 1	NM_133525	Rn.6997	1.81882e-11	0.185799	1.42733e-05
1375042_at	293129	Alg8	ALG8, alpha-1,3-glucosyltransferase	NM_001034127	Rn.12688	1.82449e-11	0.0980431	0.221494
1368669_at	54315	Ucp2	uncoupling protein 2 (mitochondrial, proton carrier)	NM_019354 /// XM_006229784	Rn.13333	1.97368e-11	9.77447e-07	1.11703e-08
1368035_a_at	360406	Ptprf	protein tyrosine phosphatase, receptor type, F	NM_019249 /// XM_006238677 /// XM_006238678 /// XM_006238680 /// XM_006238681	Rn.11386	1.97573e-11	0.79446	0.00504208
1388327_at	294362	Cisd1	CDGSH iron sulfur domain 1	NM_001106385	Rn.1164	2.02825e-11	0.00451085	0.00260129
1367651_at	171293	Ctsd	cathepsin D	NM_134334	Rn.11085	2.07385e-11	0.260741	1.07863e-08
1369011_at	140638	Apoa5	apolipoprotein A-V	NM_001277264 /// NM_080576 /// XM_006242865	Rn.48763	2.11261e-11	0.00160605	0.0186839
1373043_at	680945	Sdf2l1	stromal cell-derived factor 2-like 1	NM_001109433	Rn.1414	2.17077e-11	0.944486	0.0207518
1387325_at	79111	Slc27a5	solute carrier family 27 (fatty acid transporter), member 5	NM_024143	Rn.207896	2.20005e-11	0.0750444	0.00524476
1372866_at	301067	Slc25a38	solute carrier family 25, member 38	NM_001030032 /// XM_006244089	Rn.21048	2.20253e-11	0.392089	0.00161996
1371325_at	296370	Ctsa	cathepsin A	NM_001011959 /// XM_006235534	Rn.104631	2.27142e-11	0.00160811	9.19461e-09
1372601_at	282840	Atf5	activating transcription factor 5	NM_172336 /// XM_006228980	Rn.229186	2.2849e-11	0.00415972	0.00548768
1387955_at	24862 /// 29623 /// 266685	Ugt2b /// Ugt2b17 /// Ugt2b37	UDP glycosyltransferase 2 family, polypeptide B /// UDP glucuronosyltransferase 2 famil	NM_001007264 /// NM_031533 /// NM_153314 /// XM_006250800 /// XM_008769997 /// XM_00876	Rn.24945	2.30399e-11	0.00446758	5.30038e-06
1393690_at	288985	Insig2	insulin induced gene 2	NM_178091 /// XM_006249667 /// XM_006249668 /// XM_006249669	Rn.16736	2.37935e-11	0.0772704	5.53541e-08
1386965_at	24539	Lpl	lipoprotein lipase	NM_012598	Rn.3834	2.38067e-11	0.000583659	0.00292592
1387022_at	24188	Aldh1a1	aldehyde dehydrogenase 1 family, member A1	NM_022407	Rn.6132	2.40063e-11	0.00335248	9.98481e-06
1389169_at	361940	Pgrmc2	progesterone receptor membrane component 2	NM_001008374	Rn.7685	2.40985e-11	0.735667	0.0721326
1388358_at	292845	Etfb	electron-transfer-flavoprotein, beta polypeptide	NM_001004220	Rn.60152	2.50655e-11	0.047435	0.252461
1385546_at	289181	Dcaf6	DDB1 and CUL4 associated factor 6	NM_001305159 /// XM_001071288 /// XM_006221529 /// XM_006221530 /// XM_006221531 /// XM	---	2.50687e-11	8.131e-05	0.000406256
1374778_at	25423	Ctsc	cathepsin C	NM_017097 /// XM_008759636 /// XM_008759637	Rn.203177	2.57059e-11	0.0127569	5.49329e-07
1382710_at	294674	Enc1	ectodermal-neural cortex 1	NM_001003401	Rn.3039	2.59979e-11	0.00011894	4.43409e-07
1387339_at	29360	Sepp1	selenoprotein P, plasma, 1	NM_001083911 /// NM_019192	Rn.1451	2.82606e-11	0.4904	0.0615117
1389594_at	499913	Abhd12	abhydrolase domain containing 12	NM_001024314	Rn.128955	2.95742e-11	0.234846	0.00515722
1371399_at	681123	Tomm6	translocase of outer mitochondrial membrane 6 homolog (yeast)	XM_001060392 /// XM_002727162	Rn.1327	2.98168e-11	0.0124347	0.00768351
1373040_at	293427	Eif3f	eukaryotic translation initiation factor 3, subunit F	NM_001106292 /// NM_001277302	Rn.41724	3.02318e-11	0.057905	0.142876
1388122_at	24426	Gstp1	glutathione S-transferase pi 1	NM_012577	Rn.87063	3.03182e-11	1.95149e-07	1.00006e-10
1387483_at	29337	Plcg2	phospholipase C, gamma 2	NM_017168 /// XM_008772607	Rn.9751	3.05309e-11	0.0138335	2.1018e-05
1387259_at	83501	Cdh2	cadherin 2	NM_031333 /// XM_006254441	Rn.23200	3.17951e-11	0.00253426	0.0113115
1383766_at	680229	Sgcb	sarcoglycan, beta	NM_001191068	Rn.98258	3.20112e-11	0.503794	0.000845235
1388687_at	298541	Dhdds	dehydrodolichyl diphosphate synthase subunit	NM_001011978 /// XM_006239014 /// XR_354305	Rn.24616	3.26421e-11	0.0357216	0.00183684
1375411_at	299643	Ndufa7	NADH dehydrogenase (ubiquinone) 1 alpha subcomplex, 7	NM_001106772	Rn.797	3.32123e-11	0.105208	0.000198589
1367589_at	79250	Aco2	aconitase 2, mitochondrial	NM_024398	Rn.43737	3.5027e-11	0.0822589	0.00312807
1368778_at	29464	Slc6a6	solute carrier family 6 (neurotransmitter transporter), member 6	NM_017206 /// XM_006236903 /// XM_008763123	Rn.9968	3.6512e-11	1.23214e-05	1.90099e-06
1384106_at	353229	Sgms1	sphingomyelin synthase 1	NM_181386	Rn.55975	3.81149e-11	0.286168	0.000207731
1388108_at	171402 /// 102549542	Elovl6 /// LOC102549542	ELOVL fatty acid elongase 6 /// elongation of very long chain fatty acids protein 6-lik	NM_134383 /// XM_008761485	Rn.46942	3.8817e-11	0.163799	0.0113352
1371699_at	---	---	---	---	---	3.92645e-11	0.154797	0.199497
1373610_at	310843	Sec24d	SEC24 homolog D, COPII coat complex component	NM_001107723 /// NM_001309453 /// XM_003749389 /// XM_003753659 /// XM_006224252 /// XM	Rn.162618	3.93832e-11	0.199637	0.0326884
1368280_at	25423	Ctsc	cathepsin C	NM_017097 /// XM_008759636 /// XM_008759637	Rn.203177	4.16615e-11	0.0127773	2.70828e-06
1368365_at	65183	Aldh3a2	aldehyde dehydrogenase 3 family, member A2	NM_031731 /// XM_006246529	Rn.9113	4.19001e-11	0.887392	0.0019601
1372389_at	494344	Ier2	immediate early response 2	NM_001009541	Rn.4298	4.22821e-11	5.90453e-08	1.40079e-10
1371012_at	85255	Hacl1	2-hydroxyacyl-CoA lyase 1	NM_053493	Rn.219233	4.24737e-11	7.38454e-06	0.0120496
1383230_at	360664	Ten1	TEN1 CST complex subunit	NM_001108307	Rn.15123	4.36723e-11	0.00131086	0.00628278
1370067_at	24552	Me1	malic enzyme 1, NADP(+)-dependent, cytosolic	NM_012600 /// XM_008766439	Rn.3519	4.38695e-11	0.357977	0.0250637
1387684_at	25682	Ppard	peroxisome proliferator-activated receptor delta	NM_013141 /// XM_006256166 /// XM_006256167 /// XM_006256168 /// XM_008772797	Rn.96181	4.56075e-11	3.13654e-09	6.74809e-11
1388441_at	689574	LOC689574	hypothetical protein LOC689574	NM_001195503 /// NM_001195504	Rn.41920	4.63208e-11	1.10456e-09	3.2262e-05
1368475_at	29755	Colq	collagen-like tail subunit (single strand of homotrimer) of asymmetric acetylcholineste	NM_019274	Rn.87303	4.73128e-11	0.405321	0.552889
1371312_at	316643	Chchd2	coiled-coil-helix-coiled-coil-helix domain containing 2	NM_001015019	Rn.108412	4.7506e-11	0.028561	0.0229064
1377014_at	310376	Nim1k	NIM1 serine/threonine protein kinase	XM_001076547 /// XM_006231982 /// XM_008760801 /// XM_227081	Rn.19745	4.81316e-11	0.440268	0.000169777
1395412_at	362173	Caprin1	cell cycle associated protein 1	NM_001012185 /// XM_006234652	Rn.22572	4.85105e-11	0.123929	0.0911176
1367656_at	85492	Psmb7	proteasome subunit beta 7	NM_053532	Rn.3846	4.86254e-11	0.560871	2.02115e-07
1371576_at	294696	Mrps36	mitochondrial ribosomal protein S36	NM_001191605 /// XM_006231846	Rn.3406	4.9923e-11	0.0275633	0.614446
1371440_at	24223	B2m	beta-2 microglobulin	NM_012512	Rn.1868	5.03387e-11	0.00231497	3.56176e-06
1382294_at	---	---	---	---	---	5.06414e-11	0.280485	0.754452
1368085_at	171128	Gchfr	GTP cyclohydrolase I feedback regulator	NM_133595	Rn.11137	5.09302e-11	0.00135929	0.00107807
1368317_at	29171	Aqp7	aquaporin 7	NM_019157	Rn.11111	5.09799e-11	0.0164819	0.100749
1389343_at	362641 /// 100361944	LOC100361944 /// Minos1	hypothetical protein LOC100361944 /// mitochondrial inner membrane organizing system 1	NM_001173556 /// XM_006225795 /// XM_006240216	---	5.13598e-11	0.00226278	1.87685e-05
1396684_at	246246	Pnpla7	patatin-like phospholipase domain containing 7	NM_144738 /// XR_591426	Rn.162643	5.15588e-11	1.35832e-06	5.65356e-10
1370355_at	246074	Scd1	stearoyl-Coenzyme A desaturase 1	NM_139192 /// XM_006231433	Rn.1023	5.19439e-11	0.0269878	6.7122e-06
1398786_at	29675	Psmb2	proteasome subunit beta 2	NM_017284	Rn.1981	5.34946e-11	0.114036	2.75302e-06
1376062_at	25216	Sdc1	syndecan 1	NM_013026	Rn.11176	5.58295e-11	0.279517	0.0070439
1393734_at	84384	Timm10b	translocase of inner mitochondrial membrane 10 homolog B (yeast)	NM_053371	---	5.74164e-11	0.655608	0.00167974
1371596_at	287113	Rnps1	RNA binding protein S1	NM_001011890 /// XM_006245931 /// XM_006245932 /// XM_006245933	Rn.7235	5.90934e-11	0.00710066	0.0284176
1370147_at	171385	Acmsd	aminocarboxymuconate semialdehyde decarboxylase	NM_134372	Rn.162389	5.97668e-11	0.864289	0.0137149
1393139_at	292697	Apoc2	apolipoprotein C-II	NM_001085352	Rn.16843	6.03534e-11	0.00146981	0.00218174
1387911_at	25533	Rabggtb	Rab geranylgeranyltransferase, beta subunit	NM_138708	Rn.107818	6.22533e-11	0.013424	0.0501818
1387893_at	192262	C1s	complement component 1, s subcomponent	NM_138900	Rn.4037	6.43682e-11	0.163207	0.117929
1386980_at	55939	Apom	apolipoprotein M	NM_019373	Rn.262	6.74199e-11	0.821598	0.0218228
1372209_at	312916	Cops5	COP9 signalosome subunit 5	NM_001025695 /// XM_006237758	Rn.2243	6.83611e-11	0.147993	0.00343338
1370828_at	246326	Zdhhc2	zinc finger, DHHC-type containing 2	NM_145096 /// XM_008771288	Rn.17310	7.46654e-11	0.000227989	7.45355e-06
1396460_at	102556093	LOC102556093	uncharacterized LOC102556093	XR_590683 /// XR_590684 /// XR_590685 /// XR_590687 /// XR_590688 /// XR_595344 /// XR_	---	7.60091e-11	0.000721188	2.22528e-09
1384112_at	---	---	---	---	---	7.75306e-11	0.0248134	1.6422e-06
1386904_a_at	64001	Cyb5a	cytochrome b5 type A (microsomal)	NM_022245	Rn.1055	7.7814e-11	5.14059e-05	0.00443706
1382825_at	315759	Igdcc3	immunoglobulin superfamily, DCC subclass, member 3	NM_001108160 /// XM_003750528 /// XM_003754419 /// XM_006226447 /// XM_006243296	---	7.81301e-11	0.374079	0.0880477
1395232_at	289181	Dcaf6	DDB1 and CUL4 associated factor 6	NM_001305159 /// XM_001071288 /// XM_006221529 /// XM_006221530 /// XM_006221531 /// XM	---	8.29877e-11	0.000597478	9.06888e-05
1373499_at	81714	Gas5	growth arrest specific 5	NR_002704	Rn.14733	8.33754e-11	0.552236	7.31795e-07
1398855_at	171375 /// 100911417	Atp5f1 /// LOC100911417	ATP synthase, H+ transporting, mitochondrial Fo complex, subunit B1 /// ATP synthase su	NM_134365 /// XM_003749372	Rn.3689	8.76452e-11	0.0604814	0.00101593
1394401_at	102549542	LOC102549542	elongation of very long chain fatty acids protein 6-like	XM_008761485	---	8.89227e-11	0.291722	0.0020065
1388558_at	---	---	---	---	---	8.92098e-11	3.29307e-11	0.000269027
1388099_a_at	85423	Tfpt	TCF3 (E2A) fusion partner	NM_138870 /// XM_006228036 /// XM_006228037	Rn.12922	9.10846e-11	0.0227399	0.0650938
1372147_at	---	---	---	---	---	9.11219e-11	0.00307036	0.0359246
1367662_at	63864	Hsd17b10	hydroxysteroid (17-beta) dehydrogenase 10	NM_031682	Rn.2700	9.12935e-11	0.000449802	0.00551548
1387029_at	155012	Cfh	complement factor H	NM_130409 /// XM_008769531 /// XM_008769532 /// XM_008769533	Rn.101777	9.79206e-11	0.442242	0.401052
1372942_at	308441	Exosc5	exosome component 5	NM_001107493 /// XM_006228437	Rn.7400	9.87274e-11	5.56623e-05	0.00224982
1368890_at	84470	Gnpat	glyceronephosphate O-acyltransferase	NM_053410	Rn.1739	1.00523e-10	0.182252	0.00970213
1389296_at	362905	Emc2	ER membrane protein complex subunit 2	NM_001113785	Rn.203197	1.02412e-10	0.583692	0.00960033
1377680_at	84422	Gfra3	GDNF family receptor alpha 3	NM_053398	Rn.15499	1.08109e-10	0.00387854	0.0026255
1387870_at	79426	Zfp36	zinc finger protein 36	NM_133290	Rn.82737	1.08761e-10	0.000110768	5.83308e-07
1389964_at	293453	Ndufab1	NADH dehydrogenase (ubiquinone) 1, alpha/beta subcomplex, 1	NM_001106294 /// XM_006230188	Rn.1318	1.09188e-10	0.14149	0.0954729
1369200_at	58813	Nt5e	5' nucleotidase, ecto	NM_021576	Rn.40132	1.11994e-10	0.182014	1.30241e-05
1369491_at	114027	Dao	D-amino-acid oxidase	NM_053626	Rn.81058	1.12176e-10	0.0108177	0.00437567
1371401_at	407784	Rnf5	ring finger protein 5, E3 ubiquitin protein ligase	NM_001109025	Rn.136937	1.12575e-10	0.3871	6.66942e-06
1369799_at	81632	Abat	4-aminobutyrate aminotransferase	NM_031003 /// XM_006245760	Rn.10090	1.12795e-10	0.687135	0.0257967
1393294_at	303010	Cpeb4	cytoplasmic polyadenylation element binding protein 4	NM_001106992 /// XM_006245978 /// XM_006245979 /// XM_006245980	---	1.14455e-10	0.926388	0.00140911
1368191_a_at	24904	Slc22a1	solute carrier family 22 (organic cation transporter), member 1	NM_012697	Rn.11186	1.14701e-10	0.0145077	4.30888e-07
1375122_at	690262	Yaf2	YY1 associated factor 2	NM_001134871	Rn.7352	1.16622e-10	0.21092	0.00722944
1388960_at	294504 /// 361842	Ppa1 /// Sar1a	pyrophosphatase (inorganic) 1 /// secretion associated, Ras related GTPase 1A	NM_001007739 /// NM_001100834 /// XM_006256450 /// XM_006256451	Rn.106916	1.17369e-10	0.277823	0.00479054
1389329_at	116641	Lgals8	lectin, galactoside-binding, soluble, 8	NM_053862 /// XM_006254166 /// XM_006254167 /// XM_006254168	Rn.10069	1.18132e-10	0.000105761	0.000389173
1394418_at	---	---	---	---	---	1.31758e-10	9.36633e-07	1.58469e-06
1386887_at	94194	Cox5b	cytochrome c oxidase subunit Vb	NM_053586	Rn.6686	1.32532e-10	0.759895	0.0207336
1382780_at	---	---	---	---	---	1.32841e-10	0.227067	0.193854
1371791_at	619346 /// 102553670	LOC102553670 /// Surf4	surfeit locus protein 4-like /// surfeit 4	NM_001033868 /// XM_006233722	Rn.107863	1.33205e-10	0.578172	0.00832438
1374210_at	361645	Nsmce1	NSE1 homolog, SMC5-SMC6 complex component	NM_001039611 /// XM_006230291 /// XM_006230292 /// XM_006230293	Rn.17063	1.3868e-10	0.571604	0.0830195
1387411_at	360302	Ptprk	protein tyrosine phosphatase, receptor type, K	NM_001029902 /// XM_008758616 /// XM_008758617 /// XM_008758618 /// XM_008758619 /// XM	Rn.126653	1.41247e-10	0.265306	0.0038458
1369941_at	64322	Dap	death-associated protein	NM_022526	Rn.1531	1.43421e-10	1.92344e-06	8.66471e-07
1388612_at	289590	Ociad1	OCIA domain containing 1	NM_001013874 /// XM_006250894	Rn.98296	1.49435e-10	9.15232e-05	0.071158
1373611_at	312679	Il17ra	interleukin 17 receptor A	NM_001107883	Rn.106209	1.50673e-10	0.000325583	2.30939e-05
1383280_at	365924	Tmem56	transmembrane protein 56	NM_001135879 /// XM_006233244 /// XM_006233246 /// XM_006233251 /// XM_006233252 /// XM	---	1.50733e-10	0.00174895	0.016687
1368380_at	29169	Vtn	vitronectin	NM_019156	Rn.87493	1.56382e-10	0.8965	0.0598656
1386888_at	116636	Eif4ebp1	eukaryotic translation initiation factor 4E binding protein 1	NM_053857	Rn.11161	1.57635e-10	0.645234	0.000106189
1371254_at	291103	Uqcrfs1	ubiquinol-cytochrome c reductase, Rieske iron-sulfur polypeptide 1	NM_001008888	Rn.2603	1.60914e-10	0.0576909	0.00113896
1370157_at	64672	Pln	phospholamban	NM_022707	Rn.9740	1.61792e-10	2.29659e-06	8.0307e-05
1387215_at	24792	Agxt	alanine-glyoxylate aminotransferase	NM_001270659 /// NM_001276706 /// NM_030656	Rn.9931	1.62744e-10	0.797356	0.00131304
1389327_at	291206	Mrpl32	mitochondrial ribosomal protein L32	NM_001106116	Rn.13489	1.65478e-10	0.499095	0.00308987
1369259_at	25430	Dio1	deiodinase, iodothyronine, type I	NM_021653	Rn.87549	1.67655e-10	0.0209429	0.000864892
1398757_at	25498 /// 300303	LOC300303 /// Npm1	similar to Nucleophosmin (NPM) (Nucleolar phosphoprotein B23) (Numatrin) (Nucleolar pro	NM_012992 /// XM_008758541 /// XM_008767546	Rn.54537	1.68533e-10	0.798677	0.0420956
1368205_at	79126	Cfi	complement factor I	NM_024157 /// XM_008761526	Rn.7424	1.73221e-10	0.00539026	0.115987
1371777_at	298510	Pabpc4	poly(A) binding protein, cytoplasmic 4	NM_001100538 /// XM_006238798 /// XM_006238799 /// XM_006238800 /// XM_006238801	Rn.201330	1.74463e-10	0.0644682	0.000217675
1384544_at	312086	Pon3	paraoxonase 3	NM_001004086	Rn.16469	1.77512e-10	0.000258652	0.506574
1367774_at	24421 /// 102550391	Gsta1 /// LOC102550391	glutathione S-transferase alpha 1 /// glutathione S-transferase alpha-3-like	NM_031509 /// XM_006226762 /// XM_006244659	Rn.10460	1.78655e-10	0.00143123	0.000145351
1398585_at	360818	Fbxo21	F-box protein 21	NM_001108338	Rn.137498	1.79878e-10	0.00191831	0.061902
1388337_at	290029	Pnp	purine nucleoside phosphorylase	NM_001106031 /// XM_006251857	Rn.2738	1.82374e-10	3.04424e-05	0.0109909
1393203_at	297415	Fam136a	family with sequence similarity 136, member A	NM_001106605	Rn.198157	1.83962e-10	0.0904726	0.0757877
1389970_at	297728	Ergic2	ERGIC and golgi 2	NM_001024984	Rn.11521	1.87026e-10	0.981007	0.130409
1394844_s_at	24306 /// 298423	Cyp4a2 /// Cyp4a3	cytochrome P450, family 4, subfamily a, polypeptide 2 /// cytochrome P450, family 4, su	NM_001044770 /// NM_175760	Rn.214991 /// Rn.33492	1.91232e-10	0.946146	0.135965
1388569_at	287526	Serpinf1	serpin peptidase inhibitor, clade F (alpha-2 antiplasmin, pigment epithelium derived fa	NM_177927	Rn.16993	1.93976e-10	0.114557	0.000217638
1371775_at	25618 /// 103691247	Acadsb /// LOC103691247	acyl-CoA dehydrogenase, short/branched chain /// uncharacterized LOC103691247	NM_013084 /// XM_008759865 /// XM_008759866 /// XM_008759867 /// XR_590514	Rn.44423	1.96324e-10	0.0018002	0.00268704
1367915_at	84497	Dgat1	diacylglycerol O-acyltransferase 1	NM_053437	Rn.252	1.98298e-10	0.191618	0.00288244
1375297_at	363474	Apoo	apolipoprotein O	NM_001199178 /// XM_008773262	Rn.2579	1.99544e-10	0.516981	0.0739737
1386867_at	171087	Mpc1	mitochondrial pyruvate carrier 1	NM_133561	Rn.3718	2.01244e-10	0.442728	8.52165e-05
1372733_at	314075	Pnpla8	patatin-like phospholipase domain containing 8	NM_001108020 /// XM_003750150 /// XM_003754170	Rn.23073	2.04195e-10	0.000798079	0.000635289
1387024_at	116663	Dusp6	dual specificity phosphatase 6	NM_053883	Rn.4313	2.08118e-10	5.14629e-05	0.000493027
1374197_at	---	---	---	---	Rn.199245	2.11028e-10	4.83709e-07	0.00447705
1372841_at	362835	Reep6	receptor accessory protein 6	NM_001013218 /// XM_006240967	Rn.9353	2.18625e-10	3.84313e-06	0.000308006
1367598_at	24856	Ttr	transthyretin	NM_012681 /// XM_006254457	Rn.1404	2.21076e-10	0.170989	4.84335e-05
1369972_at	360818	Fbxo21	F-box protein 21	NM_001108338	Rn.137498	2.21838e-10	0.00184509	0.0564337
1374653_at	296623	Fam73b	family with sequence similarity 73, member B	NM_001106566 /// XM_006233781 /// XM_006233782	Rn.17259	2.28966e-10	0.577269	0.519465
1379420_at	299135	RGD1565002	similar to Dehydrogenase/reductase SDR family member 7 precursor (Retinal short-chain d	NM_001271394	Rn.27771	2.35175e-10	0.511914	0.549856
1378482_at	362325	Mdfic	MyoD family inhibitor domain containing	NM_001105668 /// XM_006236102 /// XM_006236103	Rn.18295	2.35385e-10	0.548147	0.0418658
1382287_at	287113	Rnps1	RNA binding protein S1	NM_001011890 /// XM_006245931 /// XM_006245932 /// XM_006245933	Rn.7235	2.43692e-10	0.000274817	0.0464531
1382395_at	499847	Prrg4	proline rich Gla (G-carboxyglutamic acid) 4 (transmembrane)	NM_001109203 /// XM_006234655	Rn.167336	2.50318e-10	0.00335336	0.268637
1367771_at	83514	Tsc22d3	TSC22 domain family, member 3	NM_031345 /// XM_006234249 /// XM_006234250 /// XM_006234251 /// XM_008773446 /// XM_00	Rn.21970	2.61304e-10	3.43257e-05	2.53173e-05
1393560_at	680875	LOC680875	similar to dystonin isoform 1	XM_002729838 /// XM_003754312 /// XM_008765629 /// XM_008776501	---	2.63601e-10	3.8335e-06	0.106515
1397268_at	679784	Slc17a4	solute carrier family 17, member 4	NM_001271214 /// XM_008771657 /// XM_008771658 /// XM_008771659 /// XM_008771660	Rn.79713	2.7072e-10	0.0510774	0.000278385
1392713_a_at	100362572 /// 103693261	LOC100362572 /// LOC103693261	Mpv17 transgene, kidney disease mutant-like (predicted)-like /// uncharacterized LOC103	XM_003752286 /// XM_006220558 /// XM_008767466 /// XM_008767467 /// XM_008767468 /// XM	---	2.77041e-10	0.00219798	1.21282e-05
1374558_at	499415	Icoslg	inducible T-cell co-stimulator ligand	XM_006223829 /// XM_006223830 /// XM_006223831 /// XM_006223833 /// XM_006256260 /// XM	---	2.82356e-10	0.921966	0.0091797
1388352_at	362228	Naa20	N(alpha)-acetyltransferase 20, NatB catalytic subunit	NM_001108595 /// XM_006235155	Rn.30327	2.84985e-10	0.000164339	0.207197
1374440_at	289456	Hsd17b11	hydroxysteroid (17-beta) dehydrogenase 11	NM_001004209 /// XM_006250627 /// XM_006250629	Rn.102059	2.90609e-10	2.36817e-08	0.000364723
1374531_at	29464	Slc6a6	solute carrier family 6 (neurotransmitter transporter), member 6	NM_017206 /// XM_006236903 /// XM_008763123	---	2.93776e-10	0.000131461	3.02091e-05
1383464_at	289233 /// 100911356 /// 102548286	LOC100911356 /// LOC102548286 /// Pex19	peroxisomal biogenesis factor 19-like /// peroxisomal biogenesis factor 19-like /// per	NM_001107375 /// NM_001134777 /// XM_003751804 /// XM_008772208 /// XR_595549 /// XR_59	Rn.203104	2.9448e-10	0.120913	0.945425
1371854_at	---	---	---	---	---	2.95155e-10	0.000889923	1.58972e-06
1398872_at	161477 /// 683961 /// 684988	LOC683961 /// LOC684988 /// Rps13	similar to ribosomal protein S13 /// similar to ribosomal protein S13 /// ribosomal pro	NM_130432 /// XM_001053043 /// XM_001068232 /// XM_003749925 /// XM_003753689	Rn.103229 /// Rn.198625	2.97513e-10	0.000589534	0.000173035
1393826_at	304603	Apon	apolipoprotein N	NM_001009385	Rn.18716	2.9895e-10	0.692891	0.0200038
1380004_at	---	---	---	---	---	2.99486e-10	0.24214	0.641032
1385365_at	313610	Extl1	exostosin-like glycosyltransferase 1	NM_001107985	Rn.50146	2.99805e-10	0.013331	0.00395814
1374943_at	296408	Fam210b	family with sequence similarity 210, member B	NM_001106547 /// XM_006235677	Rn.1135	3.01969e-10	0.990013	0.000207597
1368355_at	25132	Myo5b	myosin Vb	NM_017083 /// XM_006254908 /// XM_008772085 /// XM_008772086	Rn.10640	3.02452e-10	0.0332451	0.118449
1388432_at	246294	Optn	optineurin	NM_145081 /// XM_006254262 /// XM_006254263 /// XM_006254264 /// XM_008771852 /// XM_00	Rn.63435	3.03052e-10	2.15777e-06	0.00347798
1370230_at	94271	Atp5j	ATP synthase, H+ transporting, mitochondrial Fo complex, subunit F6	NM_053602 /// XM_008768600 /// XM_008768601 /// XM_008768602 /// XM_008768603	Rn.5790	3.12691e-10	0.741586	0.00150574
1386950_at	25594	Ppp1cb	protein phosphatase 1, catalytic subunit, beta isozyme	NM_013065 /// XM_008764505	Rn.39034	3.15771e-10	0.844049	0.000982711
1373890_at	296147	Chchd5	coiled-coil-helix-coiled-coil-helix domain containing 5	NM_001106509 /// XM_006234969	Rn.8658	3.31548e-10	0.551733	0.00155184
1393191_at	500557	Nkain1	Na+/K+ transporting ATPase interacting 1	XM_008764183 /// XM_008776102	---	3.41063e-10	0.13773	0.000508359
1368707_at	54404	Itih4	inter-alpha-trypsin inhibitor heavy chain family, member 4	NM_019369	Rn.11308	3.44513e-10	0.244834	0.00303453
1367906_at	24162	Acp2	acid phosphatase 2, lysosomal	NM_016988 /// XM_006234500	Rn.9816	3.61395e-10	0.883441	0.00820011
1371337_at	298762	Cox7a2l	cytochrome c oxidase subunit VIIa polypeptide 2 like	NM_001106704 /// XM_006239680	Rn.3907	3.64104e-10	0.497212	0.000514299
1371722_at	362967	Rrp7a	ribosomal RNA processing 7 homolog A	NM_001130568	Rn.4204	3.66679e-10	0.210457	0.374154
1377758_at	305150	Hsd17b13	hydroxysteroid (17-beta) dehydrogenase 13	NM_001009684	Rn.25104	3.72352e-10	0.751665	3.35954e-06
1395725_at	314075	Pnpla8	patatin-like phospholipase domain containing 8	NM_001108020 /// XM_003750150 /// XM_003754170	Rn.23073	3.7465e-10	0.00686792	0.00774099
1370506_at	25249	Coq7	coenzyme Q7 homolog, ubiquinone (yeast)	NM_012785 /// XM_006230108	Rn.6981	3.7555e-10	0.115057	0.660293
1384240_at	24180	Agtr1a	angiotensin II receptor, type 1a	NM_030985 /// XM_006253882 /// XM_008771593 /// XM_008771594	Rn.9814	3.77258e-10	0.344722	3.87208e-05
1367999_at	29539	Aldh2	aldehyde dehydrogenase 2 family (mitochondrial)	NM_032416 /// XM_006249385	Rn.101781	3.78217e-10	0.0073554	0.00293018
1389418_at	---	---	---	---	---	3.78773e-10	0.000580536	0.00671246
1387084_at	25253	Dpp4	dipeptidylpeptidase 4	NM_012789 /// XM_008761879	Rn.91364	3.83612e-10	0.000330183	0.0224723
1388338_at	362102	Ppp2r4	protein phosphatase 2A activator, regulatory subunit 4	NM_001108577	Rn.24600	3.9015e-10	0.000215661	0.0134545
1374265_at	---	---	---	---	---	3.90669e-10	0.291567	0.0339747
1387291_at	50693	Itih3	inter-alpha trypsin inhibitor, heavy chain 3	NM_017351 /// XM_006252649 /// XM_006252650 /// XM_006252653 /// XM_008771002	Rn.89576	4.03274e-10	0.0157009	0.013266
1375708_at	298101	Col27a1	collagen, type XXVII, alpha 1	NM_198747 /// XM_006238245	---	4.05189e-10	0.496126	2.53134e-05
1370215_at	29687	C1qb	complement component 1, q subcomponent, B chain	NM_019262	Rn.6702	4.07808e-10	3.52695e-05	1.81165e-10
1374914_at	25682	Ppard	peroxisome proliferator-activated receptor delta	NM_013141 /// XM_006256166 /// XM_006256167 /// XM_006256168 /// XM_008772797	Rn.96181	4.07962e-10	2.15491e-07	1.26446e-08
1390851_at	---	---	---	---	---	4.12176e-10	0.0727414	0.000394884
1367536_at	295961	Apip	APAF1 interacting protein	NM_001106492 /// XM_006234638	Rn.15452	4.22931e-10	0.0772431	0.674876
1371432_at	287721	Vat1	vesicle amine transport 1	NM_001033683	Rn.9118	4.36713e-10	0.0485078	2.17658e-05
1386981_at	25027	Slc16a1	solute carrier family 16 (monocarboxylate transporter), member 1	NM_012716	Rn.6085	4.37861e-10	0.130239	0.157632
1388891_at	362973	Parvb	parvin, beta	NM_001134780 /// XM_006241404 /// XM_006241405 /// XM_006241406 /// XM_006241407 /// XM	---	4.3849e-10	0.145389	0.192816
1386860_at	25277	Mfge8	milk fat globule-EGF factor 8 protein	NM_001040186 /// NM_012811	Rn.3742	4.38828e-10	2.0203e-06	0.00861184
1385574_at	361253	Sugct	succinylCoA:glutarate-CoA transferase	NM_001014146	Rn.35332	4.42444e-10	0.00238348	0.998033
1392391_at	114489	Dag1	dystroglycan 1 (dystrophin-associated glycoprotein 1)	NM_053697	Rn.36260	4.44816e-10	0.217639	0.00809692
1398778_at	29668	Psma1	proteasome subunit alpha 1	NM_017278	Rn.2668	4.47721e-10	0.996356	4.09421e-05
1395041_at	310900	Mttp	microsomal triglyceride transfer protein	NM_001107727	Rn.81556	4.48608e-10	0.178556	0.00356118
1391570_at	307395	Ablim3	actin binding LIM protein family, member 3	NM_001191698 /// XM_008772143 /// XM_008772144 /// XM_008772145 /// XM_008772146 /// XR	Rn.39037	4.50272e-10	0.994763	0.00039745
1380919_at	---	---	---	---	Rn.212007	4.58657e-10	0.187453	0.00671652
1373500_at	313867	Lrpprc	leucine-rich pentatricopeptide repeat containing	NM_001008519	Rn.92051	4.60529e-10	0.853422	0.224311
1367945_at	84355	Atox1	antioxidant 1 copper chaperone	NM_053359	Rn.11992	4.61124e-10	0.598028	0.0471441
1397307_at	---	---	---	---	Rn.168452	4.64053e-10	0.000140914	0.024033
1372075_at	362264	Srsf6	serine/arginine-rich splicing factor 6	NM_001014185	Rn.3175	4.65114e-10	0.346912	0.0633755
1387108_at	81650	Csnk2b	casein kinase 2, beta polypeptide	NM_001035238 /// NM_031021 /// XM_006256081	Rn.137692	4.66238e-10	0.000208129	0.000298984
1392734_at	497815	Nrcam	neuronal cell adhesion molecule	NM_013150	Rn.10691	4.69895e-10	0.000819064	2.96522e-06
1377048_at	361730	Tkfc	triokinase/FMN cyclase	NM_001039031 /// XM_006231056 /// XM_006231057	Rn.55630	4.72031e-10	0.0350692	1.02281e-07
1371036_at	497815	Nrcam	neuronal cell adhesion molecule	NM_013150	Rn.10691	4.74551e-10	4.41923e-05	9.45719e-06
1392580_at	---	---	---	---	---	4.76004e-10	0.237804	0.0328581
1388666_at	294674	Enc1	ectodermal-neural cortex 1	NM_001003401	Rn.3039	4.85032e-10	0.000235897	1.48927e-05
1367837_at	29671	Psma4	proteasome subunit alpha 4	NM_017281	Rn.11076	4.8789e-10	0.929889	0.000586607
1386982_at	94273	Mgat2	mannosyl (alpha-1,6-)-glycoprotein beta-1,2-N-acetylglucosaminyltransferase	NM_053604	Rn.2342	4.89914e-10	0.140466	0.0032283
1372718_at	685029	Anapc13	anaphase promoting complex subunit 13	NM_001173983 /// XM_006243681 /// XM_006243682 /// XM_006243683	---	5.12167e-10	0.000541117	0.0321826
1383626_at	500989	Zfp259	zinc finger protein 259	NM_001137646	Rn.102011	5.1407e-10	0.72058	0.0150463
1382975_at	81613	Ceacam1	carcinoembryonic antigen-related cell adhesion molecule 1 (biliary glycoprotein)	NM_001033860 /// NM_001033861 /// NM_001033862 /// NM_031755	Rn.91235	5.22725e-10	0.113418	0.00227886
1374745_at	100362940	Snx21	sorting nexin family member 21	XM_008762558 /// XM_008775625	Rn.232864	5.28565e-10	0.412103	0.0114588
1394127_at	---	---	---	---	---	5.33374e-10	0.00150888	2.95887e-05
1388113_at	171335	Cox8a	cytochrome c oxidase subunit VIIIa	NM_134345	Rn.2270	5.45682e-10	0.0297516	0.000307763
1387230_at	54300	Slc12a3	solute carrier family 12 (sodium/chloride transporter), member 3	NM_019345 /// XM_008772323 /// XM_008772324 /// XM_008772325 /// XM_008772326 /// XM_00	Rn.10467	5.53867e-10	0.438642	8.98889e-06
1383221_at	360478	Smim22	small integral membrane protein 22	NM_001108266 /// XM_006245805 /// XM_006245806	Rn.137175	5.53929e-10	0.166707	0.0063167
1372056_at	316035	Cmtm6	CKLF-like MARVEL transmembrane domain containing 6	NM_001007802 /// XM_006243969	Rn.98431	5.58202e-10	0.00327424	9.58406e-07
1374278_at	311617	Fitm2	fat storage-inducing transmembrane protein 2	NM_001107799	Rn.107822	5.66034e-10	0.334119	0.013709
1374696_at	---	---	---	---	---	5.66726e-10	0.492137	0.105503
1387905_at	619393	Dnajc12	DnaJ (Hsp40) homolog, subfamily C, member 12	NM_001034032	Rn.9583	5.91826e-10	0.260325	0.000166792
1372134_at	297436	Chchd6	coiled-coil-helix-coiled-coil-helix domain containing 6	NM_001106608 /// XM_006236846	Rn.6212	5.93156e-10	0.0195921	0.0123764
1385238_at	---	---	---	---	---	5.95856e-10	0.0687288	0.0581826
1371409_at	498886	RGD1562987	similar to cDNA sequence BC031181	NM_001173472 /// XM_008772163	Rn.3311	5.96617e-10	0.0450916	1.21004e-05
1392975_at	686393	Pradc1	protease-associated domain containing 1	XM_001073919 /// XM_003749786 /// XM_006224973 /// XM_006236797 /// XM_008763097 /// XM	---	6.07486e-10	0.0480817	0.00149417
1389973_a_at	619346 /// 102553670	LOC102553670 /// Surf4	surfeit locus protein 4-like /// surfeit 4	NM_001033868 /// XM_006233722	Rn.107863	6.1711e-10	0.948728	0.23723
1368362_a_at	29403	Asgr2	asialoglycoprotein receptor 2	NM_017189 /// XM_006246676	Rn.9834	6.3244e-10	0.00120793	0.184871
1371810_at	297428	Copg1	coatomer protein complex, subunit gamma 1	NM_001031822 /// XM_008763066	Rn.50150	6.35521e-10	0.788918	0.0534511
1370939_at	25288	Acsl1	acyl-CoA synthetase long-chain family member 1	NM_012820 /// XM_006253122 /// XM_006253123 /// XM_006253124 /// XM_006253125 /// XM_00	Rn.6215	6.51304e-10	0.00269755	0.0173759
1387935_at	246144	Il3ra	interleukin 3 receptor, alpha	NM_139260 /// XM_006248989	Rn.144673	6.58087e-10	1.04692e-05	0.0195174
1380504_at	---	---	---	---	---	6.77918e-10	2.65939e-05	7.67673e-05
1368488_at	114519	Nfil3	nuclear factor, interleukin 3 regulated	NM_053727 /// XM_006253667 /// XM_006253668 /// XM_006253669 /// XM_006253670	Rn.54147	6.8357e-10	4.18637e-05	0.000405135
1388271_at	689415	Mt2A	metallothionein 2A	NM_001137564	Rn.115549 /// Rn.225707	6.85763e-10	0.000410953	8.37694e-13
1373253_at	303577	Acbd4	acyl-CoA binding domain containing 4	NM_001012013 /// XM_006247508 /// XM_006247509 /// XM_006247510 /// XM_006247511 /// XM	Rn.18284	7.10654e-10	0.00150685	0.774276
1376073_at	314352	Sel1l	sel-1 suppressor of lin-12-like (C. elegans)	NM_177933	Rn.162892	7.10991e-10	0.00711507	0.0114805
1368103_at	85264	Abcg1	ATP-binding cassette, subfamily G (WHITE), member 1	NM_053502 /// XM_006256233	Rn.8398	7.12615e-10	0.154558	0.00173289
1391529_at	29328	Gpx4	glutathione peroxidase 4	NM_001039849 /// NM_017165	---	7.13998e-10	0.00237806	0.173242
1393865_at	366791	Rdh5	retinol dehydrogenase 5 (11-cis/9-cis)	XM_002726857 /// XM_008765053 /// XM_008765054 /// XM_008765055 /// XM_008765056	Rn.233833	7.28423e-10	0.909904	0.000358082
1367937_at	252899	Miox	myo-inositol oxygenase	NM_145771 /// XM_008765674	Rn.19959	7.41922e-10	0.0383954	0.038162
1388851_at	291671 /// 100912578	Hspa9 /// LOC100912578	heat shock protein 9 /// stress-70 protein, mitochondrial-like	NM_001100658 /// XM_003749502	Rn.7535	7.54554e-10	0.00814472	0.187273
1392483_at	---	---	---	---	---	7.5921e-10	0.0485773	0.000246301
1373960_at	288591	Tmem120a	transmembrane protein 120A	NM_001010945	Rn.6288	7.78162e-10	0.353773	0.0353745
1382554_at	298288	C8a	complement component 8, alpha polypeptide	NM_001106670	Rn.105718	7.87287e-10	0.00537197	0.387563
1378556_at	85496	Enpp1	ectonucleotide pyrophosphatase/phosphodiesterase 1	NM_053535 /// XM_006227692	---	8.00839e-10	0.00307929	0.00259966
1368698_at	24215	Atp2b2	ATPase, Ca++ transporting, plasma membrane 2	NM_012508	Rn.90982	8.02381e-10	0.0463289	0.00104669
1374792_at	498727	Nol7	nucleolar protein 7	XM_003752959 /// XM_006253849	---	8.14797e-10	0.000382227	0.0213324
1368060_at	65151	Hrsp12	heat-responsive protein 12	NM_031714	Rn.6987	8.22992e-10	0.511709	7.97427e-05
1385756_at	306251	Itih1	inter-alpha trypsin inhibitor, heavy chain 1	NM_001107291 /// XM_008770995	Rn.106417	8.25835e-10	0.137333	0.0213088
1369929_at	25524	Psap	prosaposin	NM_001190236 /// NM_001190237 /// NM_001190238 /// NM_013013 /// XM_006256403	Rn.97173	8.33917e-10	1.3595e-08	7.21022e-11
1388364_at	295923	Ndufs3	NADH dehydrogenase (ubiquinone) Fe-S protein 3	NM_001106489	Rn.1261	8.53585e-10	0.756233	0.0496515
1377033_at	287527	Serpinf2	serpin peptidase inhibitor, clade F (alpha-2 antiplasmin, pigment epithelium derived fa	NM_001011892 /// XM_006246675	Rn.15774	8.70802e-10	0.218405	0.0826202
1368507_at	29670 /// 408248 /// 100361067	LOC100361067 /// Psma3 /// Psma3l	proteasome subunit alpha type-3-like /// proteasome subunit alpha 3 /// proteasome subu	NM_001004094 /// NM_017280 /// XR_594823 /// XR_599795	Rn.129822 /// Rn.3997	8.87989e-10	0.0468663	0.00392986
1373193_at	100912357	Ndufb1	NADH dehydrogenase (ubiquinone) 1 beta subcomplex, 1	XR_347478 /// XR_355069	Rn.13584	8.91709e-10	0.0171112	0.000448717
1371730_at	291922	Lonp2	lon peptidase 2, peroxisomal	NM_001033689 /// XM_006255238 /// XM_006255240	Rn.228635	9.04805e-10	0.379009	6.90457e-06
1372260_at	287061	Rogdi	rogdi homolog	NM_001024864	Rn.995	9.11865e-10	0.396302	0.00130713
1394066_at	361745	Smarca2	SWI/SNF related, matrix associated, actin dependent regulator of chromatin, subfamily a	NM_001004446 /// XM_006231227 /// XM_006231229 /// XM_008760331 /// XM_008760332 /// XM	Rn.94939	9.28252e-10	0.00102212	0.0021059
1376746_at	307858	Ldhd	lactate dehydrogenase D	NM_001008893 /// XM_006255631	---	9.29998e-10	0.713025	0.000427176
1368051_at	84013	Hsd17b12	hydroxysteroid (17-beta) dehydrogenase 12	NM_032066 /// XM_006234599	Rn.203283	9.32904e-10	0.896861	0.0363819
1371732_at	289178	Dpt	dermatopontin	NM_001105965 /// XM_006250153 /// XM_006250154 /// XM_008769624	Rn.8396	9.36401e-10	0.111745	0.129763
1389498_at	365571	Tysnd1	trypsin domain containing 1	NM_001108932	Rn.20699	9.38139e-10	0.000156249	0.406962
1375659_at	361273	Sec61a2	Sec61 translocon alpha 2 subunit	NM_001170343 /// XM_006254257	Rn.8078	9.55839e-10	0.263859	0.699922
1389219_at	679692	Lpgat1	lysophosphatidylglycerol acyltransferase 1	NM_001109376 /// XM_008769875	---	9.66323e-10	0.018852	0.548325
1369291_at	24180	Agtr1a	angiotensin II receptor, type 1a	NM_030985 /// XM_006253882 /// XM_008771593 /// XM_008771594	Rn.9814	9.66779e-10	0.156088	0.000295418
1388997_at	140940 /// 300211 /// 100912045	Arf3 /// Fkbp11 /// LOC100912045	ADP-ribosylation factor 3 /// FK506 binding protein 11 /// ADP-ribosylation factor 3-li	NM_001013105 /// NM_080904 /// XM_006257320 /// XM_006257344 /// XM_008765695 /// XM_00	Rn.106440	9.742e-10	0.0138771	8.3919e-06
1397699_at	361730	Tkfc	triokinase/FMN cyclase	NM_001039031 /// XM_006231056 /// XM_006231057	Rn.55630	9.92022e-10	0.0232956	4.64402e-08
1379240_at	64668 /// 100911854	LOC100911854 /// Mbl2	mannose-binding protein C-like /// mannose-binding lectin (protein C) 2	NM_022704 /// XM_003749087 /// XM_003749088 /// XM_006231249 /// XM_006231250	---	1.0185e-09	0.240207	3.12302e-07
1373676_at	---	---	---	---	---	1.0209e-09	0.553753	0.19141
1374491_at	301045	Cmtm8	CKLF-like MARVEL transmembrane domain containing 8	NM_198754 /// XM_006243964	Rn.103184	1.02389e-09	0.321648	0.00348312
1398761_at	81763	Rpl5	ribosomal protein L5	NM_031099 /// XM_006250585	Rn.92980	1.02651e-09	0.479936	0.00188238
1387101_at	113976	Acsl4	acyl-CoA synthetase long-chain family member 4	NM_053623 /// XM_006257314 /// XM_006257315 /// XM_006257316 /// XM_008773385	Rn.87821	1.03696e-09	0.00153312	0.00495349
1388301_at	301011	Uqcrc1	ubiquinol-cytochrome c reductase core protein I	NM_001004250	Rn.3428	1.04306e-09	0.0069157	0.000901131
1389012_at	362344	Ndufb2	NADH dehydrogenase (ubiquinone) 1 beta subcomplex, 2	NM_001108624	Rn.18013	1.05016e-09	0.0463741	0.0280134
1376333_at	293060	Btbd1	BTB (POZ) domain containing 1	NM_001011932	Rn.162445	1.05093e-09	0.818135	0.421083
1369453_at	117277	Epn1	Epsin 1	NM_057136	Rn.30007	1.05422e-09	0.0536647	0.023981
1397744_at	---	---	---	---	Rn.166967	1.0557e-09	0.0462472	0.012165
1395768_at	---	---	---	---	---	1.07724e-09	0.0595488	0.547037
1380433_at	---	---	---	---	Rn.22923	1.08164e-09	0.109727	3.62203e-06
1372479_at	84484	Slc4a4	solute carrier family 4, sodium bicarbonate cotransporter, member 4	NM_053424 /// XM_006250788 /// XM_006250789 /// XM_006250790 /// XM_006250791	Rn.8739	1.09115e-09	0.000614275	7.31392e-07
1372704_at	362040	Ostc	oligosaccharyltransferase complex subunit (non-catalytic)	NM_001108566	Rn.1889	1.10127e-09	0.0183832	0.000132582
1374540_at	311742	Cdca7	cell division cycle associated 7	NM_001025693	Rn.161800	1.12126e-09	0.0436982	0.000456404
1374497_at	314648	Ncln	nicalin	NM_001014082 /// XM_006240943	Rn.4202	1.12403e-09	0.0158611	0.000299648
1374446_at	310467	Tiparp	TCDD-inducible poly(ADP-ribose) polymerase	NM_001107679 /// XM_003749294 /// XM_003753596	---	1.15509e-09	1.01458e-07	1.61873e-08
1376655_at	60336	Arpp19	cAMP-regulated phosphoprotein 19	NM_031660 /// XM_006243410	---	1.15608e-09	0.21866	0.789252
1377051_at	100362572 /// 103693261	LOC100362572 /// LOC103693261	Mpv17 transgene, kidney disease mutant-like (predicted)-like /// uncharacterized LOC103	XM_003752286 /// XM_006220558 /// XM_008767466 /// XM_008767467 /// XM_008767468 /// XM	---	1.15921e-09	0.0583359	3.89506e-05
1370276_at	192241	Atp5o	ATP synthase, H+ transporting, mitochondrial F1 complex, O subunit	NM_138883	Rn.1817	1.18553e-09	0.314468	0.00285558
1376103_at	266806	Erc1	ELKS/RAB6-interacting/CAST family member 1	NM_170788 /// XM_006237224 /// XM_006237225 /// XM_006237226 /// XM_006237227 /// XM_00	---	1.18819e-09	0.0552329	0.787454
1367786_at	24968 /// 103690099	LOC103690099 /// Psmb8	proteasome subunit beta type-8-like /// proteasome subunit beta 8	NM_080767 /// XM_008772786	Rn.203098	1.19921e-09	0.000196206	0.0018366
1367853_at	83629	Slc12a2	solute carrier family 12 (sodium/potassium/chloride transporter), member 2	NM_031798 /// XM_006254752	Rn.11523	1.21182e-09	0.703761	0.482669
1374620_at	81613	Ceacam1	carcinoembryonic antigen-related cell adhesion molecule 1 (biliary glycoprotein)	NM_001033860 /// NM_001033861 /// NM_001033862 /// NM_031755	Rn.91235	1.21725e-09	0.10431	0.00388638
1386892_at	83801	Ptms	parathymosin	NM_031975	Rn.3609	1.22165e-09	0.258572	1.05076e-06
1368436_at	29648 /// 100911422	LOC100911422 /// Nudc	nuclear migration protein nudC-like /// nudC nuclear distribution protein	NM_017271 /// XM_008773882	Rn.10413	1.24302e-09	0.0491142	0.6455
1371100_at	24346	Ces1c	carboxylesterase 1C	NM_017004 /// XM_006255172	Rn.2549	1.26429e-09	0.46196	8.25274e-07
1377966_at	313615	Paqr7	progestin and adipoQ receptor family member VII	NM_001034081 /// XM_006239130 /// XM_008764145 /// XM_008764146	---	1.27241e-09	0.0948398	2.51496e-06
1381461_at	---	---	---	---	---	1.29017e-09	0.0665066	0.000211071
1370690_at	291671	Hspa9	heat shock protein 9	NM_001100658	Rn.7535	1.30457e-09	0.0961657	0.539537
1371496_at	100366121	Smim24	small integral membrane protein 24	XM_002726871 /// XM_003750276	---	1.30638e-09	0.000221382	5.45925e-06
1387988_at	29632 /// 100911154	Hsd3b6 /// LOC100911154	hydroxy-delta-5-steroid dehydrogenase, 3 beta- and steroid delta-isomerase 6 /// 3 beta	NM_017265 /// XM_003749361	Rn.109394	1.3195e-09	0.343832	0.0185419
1372521_at	303553	Rnd2	Rho family GTPase 2	NM_001010953	Rn.22162	1.32784e-09	0.000513063	1.95246e-05
1372096_at	316064	Oxsr1	oxidative-stress responsive 1	NM_001108194	Rn.203085	1.33184e-09	0.361572	0.154129
1367813_at	114004	Ppp1r14a	protein phosphatase 1, regulatory (inhibitor) subunit 14A	NM_130403	Rn.73852	1.35602e-09	8.14298e-08	4.35184e-10
1368915_at	59113	Kmo	kynurenine 3-monooxygenase (kynurenine 3-hydroxylase)	NM_021593 /// XM_006250325 /// XM_006250327 /// XM_008769794 /// XM_008769795	Rn.35029	1.3733e-09	0.00900009	9.37147e-05
1393965_at	308519	Dpy19l3	dpy-19-like 3 (C. elegans)	NM_001135835 /// XM_006228888 /// XM_006228889 /// XM_006228890 /// XM_008759162 /// XM	Rn.26603	1.38237e-09	0.00842841	0.0253211
1369526_at	25618	Acadsb	acyl-CoA dehydrogenase, short/branched chain	NM_013084 /// XM_008759865 /// XM_008759866 /// XM_008759867	Rn.44423	1.38254e-09	0.00658222	0.0191371
1383796_at	690745	2018-03-01	mitochondrial amidoxime reducing component 1	NM_001100811	Rn.26676	1.44951e-09	0.0349501	0.0696039
1368095_at	26956	Ak3	adenylate kinase 3	NM_013218	Rn.60	1.45121e-09	6.1932e-09	3.83984e-05
1370335_at	192126	Dab2ip	DAB2 interacting protein	NM_138710 /// XM_006234057 /// XM_008761697 /// XM_008761698 /// XM_008761699	Rn.14323	1.49297e-09	0.00353311	2.17258e-06
1375268_at	681429	Rps27l	ribosomal protein S27-like	NM_001276477	Rn.34330	1.49405e-09	0.00112092	3.04956e-06
1394275_at	502348	Stard5	StAR-related lipid transfer (START) domain containing 5	NM_001192011	Rn.62294	1.51205e-09	0.059357	5.13751e-05
1374711_at	298916	Cpsf3	cleavage and polyadenylation specific factor 3, 73kDa	NM_001030030	Rn.100522	1.56249e-09	0.0323022	0.0105642
1388733_at	304709	Bfar	bifunctional apoptosis regulator	NM_001013125	Rn.159939	1.56832e-09	0.0354586	0.0001766
1384687_at	294674	Enc1	ectodermal-neural cortex 1	NM_001003401	Rn.3039	1.57015e-09	0.000100098	3.26992e-05
1387995_a_at	361673	Ifitm3	interferon induced transmembrane protein 3	NM_001136124	Rn.145191	1.58574e-09	0.221574	0.000252497
1388107_at	246255	Ppp2r2d	protein phosphatase 2, regulatory subunit B, delta	NM_144746	Rn.116122	1.59012e-09	0.178394	0.000568641
1370259_a_at	56813	Pth1r	parathyroid hormone 1 receptor	NM_020073 /// XM_006243998 /// XM_006243999 /// XM_006244000 /// XM_006244002 /// XM_00	Rn.48025	1.59679e-09	0.0508856	1.29077e-09
1391500_at	---	---	---	---	Rn.19393	1.61938e-09	0.193306	0.0502092
1384456_at	313427	Usp24	ubiquitin specific peptidase 24	NM_001271206 /// XM_006238511	Rn.74199	1.61969e-09	0.00675717	0.00290468
1369081_at	24591	Neu1	neuraminidase 1	NM_031522	Rn.128560	1.63276e-09	0.000314062	4.53299e-08
1382325_at	366959	Gcat	glycine C-acetyltransferase	NM_001024277	Rn.43940	1.63475e-09	0.000171391	5.34109e-05
1397363_at	288124	Pvrl3	poliovirus receptor-related 3	NM_001105883 /// XM_006248335 /// XM_006248337 /// XM_006248338 /// XM_008768723 /// XM	---	1.66616e-09	0.427821	2.06585e-06
1386473_at	289181	Dcaf6	DDB1 and CUL4 associated factor 6	NM_001305159 /// XM_001071288 /// XM_006221529 /// XM_006221530 /// XM_006221531 /// XM	---	1.69793e-09	0.000864888	0.000566015
1389358_at	679692	Lpgat1	lysophosphatidylglycerol acyltransferase 1	NM_001109376 /// XM_008769875	---	1.73375e-09	0.363776	0.341823
1386894_at	63868	Hspd1	heat shock protein 1 (chaperonin)	NM_022229 /// XM_006244932	Rn.102058	1.75239e-09	0.732316	0.0192203
1371898_at	364241	Kcnk5	potassium channel, two pore domain subfamily K, member 5	NM_001039516	Rn.23969	1.7616e-09	0.215904	0.0504873
1373044_at	295975	Eif3m	eukaryotic translation initiation factor 3, subunit M	NM_001168523	Rn.3390	1.77723e-09	0.255121	0.0149313
1383205_at	308212	Dact2	dishevelled-binding antagonist of beta-catenin 2	NM_001107464 /// XM_006227960 /// XM_006227962 /// XM_006227964 /// XM_006227965 /// XM	Rn.100050	1.77832e-09	0.523856	0.0409895
1385624_at	685697	Supt3h	SPT3 homolog, SAGA and STAGA complex component	XM_006226744 /// XM_006244587 /// XM_008757969 /// XM_008757970 /// XM_008757971 /// XM	---	1.77879e-09	0.0676999	0.0110304
1377457_a_at	300652	Sorl1	sortilin-related receptor, LDLR class A repeats-containing	NM_053519	Rn.46267	1.81424e-09	0.0413216	0.069453
1375788_at	297755	Rpl7	ribosomal protein L7	NM_001100534	Rn.129121	1.83245e-09	0.414944	0.000862621
1383960_at	311203	Pex16	peroxisomal biogenesis factor 16	NM_001012088 /// XM_006234567 /// XR_591578	Rn.98695	1.84244e-09	0.489605	0.00286049
1387976_at	116501	Slc9a3r2	solute carrier family 9, subfamily A (NHE3, cation proton antiporter 3), member 3 regul	NM_053811 /// XM_006245893	Rn.39351	1.84984e-09	0.2496	0.559555
1371798_at	81663	Gna12	guanine nucleotide binding protein (G protein) alpha 12	NM_031034	Rn.10497	1.85632e-09	0.0456542	0.00904788
1371949_at	363232	Bzw1	basic leucine zipper and W2 domains 1	NM_198789 /// XM_006245000	Rn.234367	1.85919e-09	0.0589503	0.602743
1395389_at	---	---	---	---	---	1.86054e-09	0.247669	0.0135141
1379805_at	362861	Slc41a2	solute carrier family 41 (magnesium transporter), member 2	NM_001108742	Rn.7329	1.863e-09	0.741073	0.0503836
1375658_at	365037	Sash1	SAM and SH3 domain containing 1	XM_003748645 /// XM_003753129 /// XM_008774278	---	1.86875e-09	0.808126	0.0079206
1389852_at	315164	Cenpm	centromere protein M	NM_001130504 /// XM_006242086 /// XM_008765720	Rn.11654	1.86946e-09	0.134985	0.000222608
1371647_at	309475	Tm9sf3	transmembrane 9 superfamily member 3	XM_006231413 /// XM_008774898	Rn.17150	1.87794e-09	1.3966e-06	0.0731986
1398640_at	308821	Rab30	RAB30, member RAS oncogene family	NM_001015012 /// XM_006229692 /// XM_006229693 /// XM_008759647	Rn.161854	1.93195e-09	0.207702	0.0100705
1396178_at	102546688	LOC102546688	uncharacterized LOC102546688	XR_593945 /// XR_602148	---	1.96397e-09	1.73824e-07	0.0653595
1392937_at	289500	Ccni	cyclin I	NM_001105998 /// XM_006250715	Rn.6670	2.01103e-09	0.574362	0.0625827
1388232_a_at	24536	Lepr	leptin receptor	NM_012596	Rn.9891	2.03056e-09	6.74431e-08	1.8594e-07
1369906_s_at	246117	Mcfd2	multiple coagulation factor deficiency 2	NM_139253 /// XM_006239710 /// XM_006239711	Rn.7871	2.04497e-09	0.155896	0.0897948
1379205_at	---	---	---	---	Rn.148149	2.09981e-09	0.00335695	0.645913
1376847_at	690745	2018-03-01	mitochondrial amidoxime reducing component 1	NM_001100811	Rn.26676	2.11317e-09	0.0711855	0.1081
1379431_at	---	---	---	---	---	2.11417e-09	0.452083	0.000374668
1370642_s_at	24629	Pdgfrb	platelet derived growth factor receptor, beta polypeptide	NM_031525 /// XM_006254789 /// XM_008772084	Rn.98311	2.12359e-09	9.32432e-09	6.12064e-07
1372599_at	295037	Mgst2	microsomal glutathione S-transferase 2	NM_001106430	Rn.7854	2.12413e-09	5.11283e-05	1.48711e-05
1387082_at	83928	Fetub	fetuin B	NM_001309522 /// NM_053348 /// XM_006248549 /// XM_006248550	Rn.2464	2.1391e-09	0.00119615	0.00506045
1369437_at	171144	Slco4a1	solute carrier organic anion transporter family, member 4a1	NM_133608	Rn.67081	2.14463e-09	0.600924	0.00976699
1388153_at	25288	Acsl1	acyl-CoA synthetase long-chain family member 1	NM_012820 /// XM_006253122 /// XM_006253123 /// XM_006253124 /// XM_006253125 /// XM_00	Rn.6215	2.19739e-09	0.00338929	0.0174049
1394020_at	---	---	---	---	---	2.23809e-09	1.23885e-09	0.11268
1398784_at	29681	C1qbp	complement component 1, q subcomponent binding protein	NM_019259	Rn.2765	2.26506e-09	0.0988373	0.0254625
1368686_at	25377	Ambp	alpha-1-microglobulin/bikunin precursor	NM_012901 /// XM_008763759	Rn.18721	2.28029e-09	0.67793	0.0185216
1388370_at	289500	Ccni	cyclin I	NM_001105998 /// XM_006250715	Rn.6670	2.28155e-09	0.130894	0.999516
1379429_at	---	---	---	---	Rn.16505	2.30511e-09	5.51613e-05	4.07028e-06
1389757_at	304500	Acad10	acyl-CoA dehydrogenase family, member 10	NM_001134537 /// XM_006249386	Rn.13452	2.33968e-09	0.000218082	0.20725
1374589_at	299738	Vezt	vezatin, adherens junctions transmembrane protein	NM_001006984 /// XM_006241252	Rn.16786	2.37573e-09	0.000329965	0.000937981
1367849_at	25216	Sdc1	syndecan 1	NM_013026	Rn.11176	2.37972e-09	0.224918	0.0379352
1372308_at	362924	St3gal1	ST3 beta-galactoside alpha-2,3-sialyltransferase 1	NM_001013219 /// XM_006241709 /// XM_006241710 /// XM_008765513	Rn.8110	2.46329e-09	0.247242	1.66378e-06
1373947_at	289178	Dpt	dermatopontin	NM_001105965 /// XM_006250153 /// XM_006250154 /// XM_008769624	Rn.8396	2.4882e-09	0.150718	0.0892038
1368316_at	29172	Aqp8	aquaporin 8	NM_019158 /// XM_006230187	Rn.6315	2.52505e-09	0.574569	0.0743257
1371579_at	680782	Spcs3	signal peptidase complex subunit 3	NM_001191073	---	2.52533e-09	0.0111243	0.0365877
1386884_at	65164	Htra1	HtrA serine peptidase 1	NM_031721	Rn.2782	2.56819e-09	0.0229242	0.00015641
1369111_at	24360	Fabp1	fatty acid binding protein 1, liver	NM_012556	Rn.36412	2.62385e-09	0.659681	0.00377981
1370199_at	84595	Nucb1	nucleobindin 1	NM_053463 /// XM_006229163 /// XM_006229164 /// XM_006229165	Rn.1492	2.64417e-09	0.083816	0.005925
1383692_at	681037	Prelid2	PRELI domain containing 2	NM_001271333 /// XM_008772173 /// XM_008772174	Rn.15238	2.65607e-09	0.108996	0.203264
1367804_at	29339	Apcs	amyloid P component, serum	NM_017170 /// XM_008769786	Rn.109007	2.70614e-09	0.423161	0.00033999
1367690_at	29435	Ssr4	signal sequence receptor, delta	NM_017199 /// XM_006229571	Rn.1999	2.75194e-09	0.158801	0.0425802
1368650_at	81813	Klf10	Kruppel-like factor 10	NM_031135	Rn.2398	2.76973e-09	0.000378137	0.00839598
1370706_a_at	313375	Cyp2j3	cytochrome P450, family 2, subfamily j, polypeptide 3	NM_175766	Rn.28757	2.78241e-09	0.822578	0.0336167
1379716_at	---	---	---	---	---	2.80291e-09	0.298527	1.79143e-08
1367819_at	25721	Got2	glutamic-oxaloacetic transaminase 2, mitochondrial	NM_013177	Rn.98650	2.80513e-09	0.184891	1.69413e-05
1398476_at	305679	Vcl	vinculin	NM_001107248 /// XM_006251639	Rn.164613	2.82214e-09	0.00742384	0.00010794
1377844_at	299194	Ptgr2	prostaglandin reductase 2	NM_001015009 /// XM_006240326 /// XM_006240327 /// XM_006240328 /// XM_006240329	Rn.203285	2.82674e-09	0.244169	0.120244
1388504_at	314949	Rad21	RAD21 cohesin complex component	NM_001025701	Rn.3991	2.87826e-09	0.726592	0.0651853
1375848_at	296851	Pon2	paraoxonase 2	NM_001013082 /// XM_008762699	Rn.1100	2.88584e-09	0.817644	0.00848157
1398307_at	252931	Cyp3a18	cytochrome P450, family 3, subfamily a, polypeptide 18	NM_145782	Rn.32085	2.92742e-09	0.678624	0.000626985
1398904_at	317259	Nono	non-POU domain containing, octamer-binding	NM_001012356	Rn.8381	2.96102e-09	0.448123	0.000143246
1367818_at	29309	Coq3	coenzyme Q3 methyltransferase	NM_019187	Rn.3824	2.97619e-09	0.00343135	0.0237938
1388311_at	282585	Mrfap1	Morf4 family associated protein 1	NM_001009264	Rn.3393	2.98428e-09	0.000680998	0.020518
1382106_at	---	---	---	---	---	3.00117e-09	4.07806e-05	1.5008e-07
1376579_at	289668	Lap3	leucine aminopeptidase 3	NM_001011910	Rn.99790	3.04167e-09	0.128916	0.000156365
1369930_at	29673	Psma6	proteasome subunit alpha 6	NM_017283 /// XM_006240098	Rn.107278	3.07726e-09	0.970548	9.18371e-05
1398894_at	291339	Commd3	COMM domain containing 3	NM_198732	Rn.3471	3.0905e-09	0.380821	6.10476e-05
1386898_at	25462	Hspe1	heat shock protein 1 (chaperonin 10)	NM_012966	Rn.106093	3.09792e-09	0.498961	0.0603637
1389089_at	294281	Slc39a7	solute carrier family 39 (zinc transporter), member 7	NM_001008885 /// NM_001164744	Rn.103977	3.11363e-09	0.30467	0.0402009
1388942_at	---	---	---	---	---	3.11592e-09	0.000279849	0.282584
1388325_at	299159	Atp6v1d	ATPase, H+ transporting, lysosomal V1 subunit D	NM_199386	Rn.234325	3.16203e-09	3.74075e-06	2.15645e-09
1379376_at	501162	Mreg	melanoregulin	NM_001192002 /// XM_006245265	---	3.17664e-09	0.150507	3.88865e-06
1397205_at	299131 /// 100364391	Dhrs7 /// LOC100364391	dehydrogenase/reductase (SDR family) member 7 /// dehydrogenase/reductase (SDR family)	NM_001013098 /// XM_002726707 /// XM_008764725	Rn.119024	3.26413e-09	0.609668	0.000507111
1388885_at	365872	Aph1a	APH1A gamma secretase subunit	NM_001014255 /// XM_006232977	Rn.22786	3.27604e-09	0.373877	4.78706e-05
1398433_at	445271	Jph4	junctophilin 4	NM_001003711 /// XM_008770690	---	3.30822e-09	0.00483367	0.000423579
1370918_a_at	116550 /// 100360100	Atp5c1 /// Taf3	ATP synthase, H+ transporting, mitochondrial F1 complex, gamma polypeptide 1 /// TAF3 R	NM_001271342 /// NM_053825 /// XM_006254228 /// XM_006254229 /// XM_006254230 /// XM_00	Rn.63959	3.31695e-09	0.588811	4.02405e-05
1367826_at	83619	Nfe2l2	nuclear factor, erythroid 2-like 2	NM_031789 /// XM_006234396 /// XM_006234397 /// XM_006234398	Rn.10867	3.33186e-09	9.86639e-05	7.95918e-09
1371335_at	300677	Atp5l	ATP synthase, H+ transporting, mitochondrial Fo complex, subunit G	NM_212516	Rn.107458	3.35169e-09	0.00310983	0.000119921
1398917_at	297755	Rpl7	ribosomal protein L7	NM_001100534	Rn.129121 /// Rn.8562	3.35964e-09	0.468756	0.00731139
1373452_at	309301	Rcl1	RNA terminal phosphate cyclase-like 1	NM_001013152 /// XM_006231208	Rn.22496	3.42097e-09	0.12511	0.000109256
1372051_at	360793	Rhbdd2	rhomboid domain containing 2	NM_001191827 /// XM_006249182	---	3.42366e-09	0.0478548	7.46426e-06
1387765_at	24548	Mbl1	mannose-binding lectin (protein A) 1	NM_012599	Rn.10273	3.43916e-09	0.483785	0.433467
1390455_at	293050	Abhd2	abhydrolase domain containing 2	NM_001106275	Rn.136611	3.47713e-09	0.229482	0.0404632
1386910_a_at	79116	Apex1	APEX nuclease (multifunctional DNA repair enzyme) 1	NM_024148 /// XM_006251913	Rn.5949	3.49802e-09	0.152935	0.0255905
1378842_at	689161	Gabarapl1	GABA(A) receptor-associated protein like 1	NM_001044294	Rn.118264	3.50786e-09	8.10145e-06	3.10058e-10
1374752_at	362325	Mdfic	MyoD family inhibitor domain containing	NM_001105668 /// XM_006236102 /// XM_006236103	Rn.18295	3.51072e-09	0.676702	0.00211851
1392061_at	307126	Mcm10	minichromosome maintenance 10 replication initiation factor	NM_001107366	Rn.215154	3.53564e-09	0.149575	0.000207667
1394597_at	305816	Ddhd1	DDHD domain containing 1	NM_001033066 /// XM_006251769 /// XM_006251770 /// XM_006251771 /// XM_006251772 /// XM	Rn.163271	3.55555e-09	0.0378093	0.00529736
1371973_at	299872	Eif3e	eukaryotic translation initiation factor 3, subunit E	NM_001011990 /// XM_006250385	Rn.98547	3.60361e-09	0.92911	0.00629569
1372471_at	171129	Uggt1	UDP-glucose glycoprotein glucosyltransferase 1	NM_133596 /// XM_006244734 /// XM_006244735	---	3.63088e-09	0.0958218	0.034637
1372214_at	296995	Mrps33	mitochondrial ribosomal protein S33	NM_001047863 /// XM_006236305	Rn.2350	3.65264e-09	0.00768056	0.146526
1371217_at	79116	Apex1	APEX nuclease (multifunctional DNA repair enzyme) 1	NM_024148 /// XM_006251913	Rn.5949	3.66234e-09	0.0370858	0.0438388
1388882_at	299104	Fkbp3	FK506 binding protein 3	NM_001106736	Rn.1464	3.67335e-09	0.931574	0.00676456
1375717_at	29466	Aes	amino-terminal enhancer of split	NM_019220	Rn.11495	3.74886e-09	0.357895	0.00074354
1367506_at	293666	mrpl11	mitochondrial ribosomal protein L11	NM_001006973 /// XM_006230739	Rn.3762	3.83188e-09	0.00161423	0.00589435
1388809_at	294422	Smpdl3a	sphingomyelin phosphodiesterase, acid-like 3A	NM_001005539	Rn.8142	3.88609e-09	0.00598563	0.0107217
1372141_at	685607	Pfdn2	prefoldin subunit 2	NM_001109476	Rn.7627	4.00204e-09	0.253785	0.000218341
1376709_at	295455	Slc39a8	solute carrier family 39 (zinc transporter), member 8	NM_001011952 /// XM_006233356 /// XM_006233357	Rn.28321	4.03581e-09	0.832223	0.000149417
1371454_at	287477	Emc6	ER membrane protein complex subunit 6	NM_001105806 /// XM_006246669	Rn.258	4.10782e-09	0.201607	0.0648886
1371109_at	313421	C8b	complement component 8, beta polypeptide	NM_001191759 /// XM_006238495	Rn.110603	4.11852e-09	0.000203248	0.256018
1373025_at	362634	C1qc	complement component 1, q subcomponent, C chain	NM_001008524 /// XM_006239225	Rn.2393	4.12293e-09	0.00013975	1.82038e-09
1387975_at	83626	Ugcg	UDP-glucose ceramide glucosyltransferase	NM_031795	Rn.24091	4.13947e-09	0.722372	7.75458e-06
1374118_at	291624	Lars	leucyl-tRNA synthetase	NM_001009637 /// XM_006254672	Rn.7687	4.15891e-09	0.00767334	3.10655e-06
1380242_at	293649	Lrp5	low density lipoprotein receptor-related protein 5	NM_001106321 /// XM_006230726	Rn.12698	4.22815e-09	0.550388	0.00110969
1397417_at	---	---	---	---	---	4.23462e-09	0.142086	0.0983911
1384841_at	25423	Ctsc	cathepsin C	NM_017097 /// XM_008759636 /// XM_008759637	---	4.31057e-09	0.682725	5.3186e-05
1372672_at	293504	Qprt	quinolinate phosphoribosyltransferase	NM_001009646 /// XM_006230246 /// XM_008759877 /// XM_008759878	Rn.9220	4.35267e-09	0.108464	4.30528e-05
1394234_x_at	---	---	---	---	Rn.3917	4.3932e-09	0.00128253	0.00100969
1375903_a_at	690262	Yaf2	YY1 associated factor 2	NM_001134871	Rn.7352	4.39419e-09	0.0976976	0.0593677
1379656_a_at	313235	Coro2a	coronin, actin binding protein 2A	NM_001012101 /// XM_006238058	---	4.52892e-09	0.197923	0.000555223
1384087_at	102552369	LOC102552369	uncharacterized LOC102552369	XR_357664	---	4.5607e-09	0.237236	0.00124514
1383469_at	266603	Aldh1a3	aldehyde dehydrogenase 1 family, member A3	NM_153300	Rn.8297	4.57117e-09	0.992952	0.00075358
1373473_a_at	89825	Nap1l1	nucleosome assembly protein 1-like 1	NM_053561 /// XM_006241342 /// XM_006241343 /// XM_006241344	Rn.162938	4.65456e-09	0.207004	0.000193369
1377049_at	246246	Pnpla7	patatin-like phospholipase domain containing 7	NM_144738 /// XR_591426	Rn.162643	4.72138e-09	3.77855e-08	1.82874e-10
1399030_at	302559	Wdr45	WD repeat domain 45	NM_001013958 /// XM_006256710 /// XM_006256712 /// XM_006256713 /// XM_006256714 /// XM	Rn.25900	4.7255e-09	0.00397907	0.0295378
1389968_at	292148	Eif3a	eukaryotic translation initiation factor 3, subunit A	NM_001047087	Rn.1644	4.76737e-09	0.06077	4.84155e-05
1374783_at	685697	Supt3h	SPT3 homolog, SAGA and STAGA complex component	XM_006226744 /// XM_006244587 /// XM_008757969 /// XM_008757970 /// XM_008757971 /// XM	---	4.78456e-09	0.209353	0.0130945
1382181_at	311984	Gsap	gamma-secretase activating protein	NM_001107845 /// XM_006235935 /// XM_006235936 /// XM_008762648 /// XM_008762649	Rn.17968	4.85716e-09	6.04579e-05	0.263537
1370024_at	80841	Fabp7	fatty acid binding protein 7, brain	NM_030832	Rn.10014	4.89094e-09	0.0011677	0.317805
1378260_at	24172	Adh1	alcohol dehydrogenase 1 (class I)	NM_019286	Rn.40222	4.90875e-09	0.157796	0.00387454
1373017_at	362404	Suclg2	succinate-CoA ligase, GDP-forming, beta subunit	NM_001100750	Rn.234329	4.91893e-09	3.87962e-05	0.153436
1373701_at	60630	Unc5b	unc-5 netrin receptor B	NM_022207 /// XM_006256423	---	4.92353e-09	0.342081	0.000373723
1375167_at	---	---	---	---	---	4.96823e-09	0.370611	0.0431795
1382644_at	---	---	---	---	Rn.97119	4.97021e-09	0.000167333	0.0025009
1368009_at	114711	Gne	glucosamine (UDP-N-acetyl)-2-epimerase/N-acetylmannosamine kinase	NM_053765 /// XM_006238006 /// XM_006238008 /// XM_006238009	Rn.18753	4.98639e-09	0.0772111	0.0161859
1390847_at	308602	Tmem86a	transmembrane protein 86A	NM_001135016	Rn.23056	5.03614e-09	0.314139	0.00242769
1387328_at	29277	Cyp2c11	cytochrome P450, subfamily 2, polypeptide 11	NM_019184 /// XM_008760364	Rn.10870	5.04448e-09	0.783751	0.00262804
1399026_at	361309	Paip2	poly(A) binding protein interacting protein 2	NM_001014148 /// XM_008772044 /// XM_008772046 /// XM_008772047 /// XM_008772048 /// XM	Rn.1073	5.08521e-09	0.0012736	0.00662451
1384391_at	353252	Rdh10	retinol dehydrogenase 10 (all-trans)	NM_181478	---	5.13342e-09	0.587034	3.18718e-06
1375334_at	311545	Hm13	histocompatibility minor 13	NM_001107789 /// XM_006235268 /// XM_006235269 /// XM_008762330	Rn.12102	5.1403e-09	0.0260283	0.0231149
1379744_at	308598 /// 365245	Hps5 /// Saa4	Hermansky-Pudlak syndrome 5 /// serum amyloid A4, constitutive	NM_001009478 /// NM_001135612	Rn.25066	5.27125e-09	0.00230007	0.000716648
1372879_at	292887	Akt1s1	AKT1 substrate 1 (proline-rich)	NM_001106259 /// XM_006229003 /// XM_006229004 /// XM_006229005 /// XM_008759335	Rn.102669	5.51321e-09	0.182618	0.000249087
1372046_at	316810	Gtf3c3	general transcription factor IIIC, polypeptide 3	NM_001108239 /// XM_008767114 /// XM_008767115	---	5.54008e-09	0.141508	0.109114
1372299_at	246060	Cdkn1c	cyclin-dependent kinase inhibitor 1C	NM_001033757 /// NM_001033758 /// NM_182735 /// XM_008760076 /// XM_008760077 /// XM_00	Rn.162507	5.57084e-09	0.0223313	0.0070471
1399122_at	---	---	---	---	---	5.58375e-09	0.00825154	0.258526
1395421_at	315759	Igdcc3	immunoglobulin superfamily, DCC subclass, member 3	NM_001108160 /// XM_003750528 /// XM_003754419 /// XM_006226447 /// XM_006243296	---	5.61268e-09	0.512593	0.503758
1386538_at	309809	RGD1310495	similar to KIAA1919 protein	XM_006223921 /// XM_006256539	Rn.24001	5.66056e-09	0.000320945	0.112228
1376860_at	64559	Slc22a23	solute carrier family 22, member 23	NM_022624 /// XM_006253845	Rn.45804	5.73751e-09	0.00859657	0.0140389
1374468_at	301059	Myd88	myeloid differentiation primary response 88	NM_198130 /// XM_006244087	Rn.37341	5.77112e-09	0.514217	0.00539314
1368600_at	64076	Slc26a1	solute carrier family 26 (anion exchanger), member 1	NM_022287	Rn.10016	5.83043e-09	0.172806	0.00826835
1373575_at	25441	Fcer1g	Fc fragment of IgE, high affinity I, receptor for; gamma polypeptide	NM_001131001	Rn.201810	5.87782e-09	2.60598e-05	3.31367e-09
1391032_at	192247	Sez6	seizure related 6 homolog (mouse)	NM_001105754 /// XM_006246953 /// XM_006246954	Rn.52541	5.93436e-09	0.0466855	0.180933
1389857_at	680354	Wbp5	WW domain binding protein 5	NM_001127502 /// XM_006257281 /// XM_008773438	Rn.6930	5.95018e-09	0.511751	0.000677592
1370329_at	171522	Cyp2d4	cytochrome P450, family 2, subfamily d, polypeptide 4	NM_138515	Rn.26060	5.98087e-09	0.0116181	0.0109223
1377890_at	689574	LOC689574	hypothetical protein LOC689574	NM_001195503 /// NM_001195504	Rn.41920	6.01278e-09	0.000110536	0.00237488
1370264_at	499010	Syne1	spectrin repeat containing, nuclear envelope 1	NM_001029909 /// XM_006227851 /// XM_006227852 /// XM_006227853 /// XM_008758713 /// XM	Rn.226002	6.06652e-09	0.000974007	1.73191e-06
1370413_at	252924	Nr2c1	nuclear receptor subfamily 2, group C, member 1	NM_145780 /// XM_008765216 /// XM_008765217	Rn.79894	6.08174e-09	0.618045	0.250369
1391946_at	25651	Selp	selectin P	NM_013114 /// XM_006250150	Rn.10012	6.19866e-09	0.0436132	0.000131855
1389291_at	296966	Chchd3	coiled-coil-helix-coiled-coil-helix domain containing 3	NM_001106588	Rn.106389	6.22459e-09	0.111463	0.243913
1398914_at	288588	Polr2j	polymerase (RNA) II (DNA directed) polypeptide J	NM_001105921	Rn.816	6.23667e-09	0.013933	0.000664757
1380600_at	685269	Itga2b	integrin, alpha 2B	XM_001063315 /// XM_008775819	---	6.23892e-09	0.0911857	3.32887e-05
1386946_at	25757	Cpt1a	carnitine palmitoyltransferase 1a, liver	NM_031559 /// XM_006230695	Rn.2856	6.30113e-09	0.000414576	0.00484697
1382270_at	---	---	---	---	---	6.30207e-09	1.21398e-06	0.123248
1370073_at	63880	Dnajc3	DnaJ (Hsp40) homolog, subfamily C, member 3	NM_022232	Rn.162234	6.31848e-09	0.00679993	0.376848
1390383_at	298199	Plin2	perilipin 2	NM_001007144 /// XM_006238360 /// XM_006238362 /// XM_008763778	Rn.101967	6.31918e-09	0.014305	0.0785274
1395242_at	261730	Aurka	aurora kinase A	NM_153296 /// XM_006235675 /// XM_006235676	---	6.3862e-09	0.703935	0.00350116
1392033_a_at	296167	Pank2	pantothenate kinase 2	NM_001106513 /// XM_008762162	Rn.91999	6.41755e-09	0.810307	0.0231857
1374556_at	308652 /// 501620	RGD1564480 /// Smox	similar to polyamine oxidase isoform 2 /// spermine oxidase	NM_001134854 /// XM_001057592 /// XM_006227443 /// XM_006235063 /// XM_006235064 /// XM	Rn.100278	6.41758e-09	0.333019	0.000207981
1372318_at	102549542	LOC102549542	elongation of very long chain fatty acids protein 6-like	XM_008761485	---	6.43844e-09	0.521531	0.214348
1382917_at	---	---	---	---	Rn.165986	6.44449e-09	8.53314e-05	0.051268
1389218_at	171129	Uggt1	UDP-glucose glycoprotein glucosyltransferase 1	NM_133596 /// XM_006244734 /// XM_006244735	---	6.44663e-09	0.00892677	0.0673681
1379768_at	---	---	---	---	Rn.32838	6.58005e-09	0.242932	6.8165e-08
1393563_at	25466	Il1rap	interleukin 1 receptor accessory protein	NM_001167840 /// NM_012968 /// XM_006248504	Rn.10511	6.59169e-09	0.000146434	0.00129871
1389228_at	297415	Fam136a	family with sequence similarity 136, member A	NM_001106605	Rn.198157	6.60461e-09	0.7344	0.0763851
1389902_at	311545	Hm13	histocompatibility minor 13	NM_001107789 /// XM_006235268 /// XM_006235269 /// XM_008762330	Rn.12102	6.62963e-09	0.0205477	0.0330533
1380561_at	364070	Iars2	isoleucyl-tRNA synthetase 2, mitochondrial	NM_001135184 /// XM_006221618 /// XM_008769904	---	6.67799e-09	0.0326638	0.0308423
1370075_at	24312	Dhfr	dihydrofolate reductase	NM_130400	Rn.233753 /// Rn.24681	6.69316e-09	0.185403	0.168785
1396984_at	171129	Uggt1	UDP-glucose glycoprotein glucosyltransferase 1	NM_133596 /// XM_006244734 /// XM_006244735	---	6.77584e-09	0.381043	0.00783911
1392959_at	296466	Gid8	GID complex subunit 8	NM_198743	Rn.28608	6.83181e-09	0.0399917	0.00537355
1388681_at	287276	Sar1b	secretion associated, Ras related GTPase 1B	NM_001009622	Rn.36748	6.83331e-09	0.400131	4.99341e-05
1388680_at	302499	C1galt1c1	C1GALT1-specific chaperone 1	NM_001030033 /// XM_006257487	Rn.110010	6.8791e-09	0.00873087	0.0542454
1375689_at	---	---	---	---	---	6.91687e-09	0.00134143	0.001152
1370907_at	25197	St6gal1	ST6 beta-galactosamide alpha-2,6-sialyltranferase 1	NM_001113344 /// NM_147205 /// XM_006248501 /// XM_008768792	Rn.54567	6.94812e-09	0.151997	0.261067
1375538_at	305679	Vcl	vinculin	NM_001107248 /// XM_006251639	Rn.164613	7.03696e-09	0.33663	0.00643317
1373391_at	289196	Tmco1	transmembrane and coiled-coil domains 1	NM_001009631 /// XM_008769722	Rn.89308	7.05091e-09	0.000364508	0.00866661
1368064_a_at	24311	Ddc	dopa decarboxylase (aromatic L-amino acid decarboxylase)	NM_001270852 /// NM_001270853 /// NM_012545 /// XM_006251474 /// XM_006251475 /// XM_00	Rn.11064	7.24642e-09	0.923195	7.67611e-06
1383536_at	24312	Dhfr	dihydrofolate reductase	NM_130400	Rn.24681	7.26942e-09	0.389949	0.0897949
1386269_x_at	300652	Sorl1	sortilin-related receptor, LDLR class A repeats-containing	NM_053519	Rn.46267	7.27113e-09	0.0737888	0.0967997
1369693_a_at	29482	Slc1a2	solute carrier family 1 (glial high affinity glutamate transporter), member 2	NM_001035233 /// NM_001302089 /// NM_017215	Rn.10240	7.27522e-09	0.000737758	7.12015e-06
1392473_at	291318	Nmt2	N-myristoyltransferase 2	NM_207590 /// XM_008771854 /// XM_008771855 /// XM_008771856	---	7.30291e-09	0.00138421	0.0461331
1388223_at	286924	Gnat3	guanine nucleotide binding protein, alpha transducing 3	NM_173139	Rn.10456	7.34281e-09	0.344367	0.0113878
1371586_at	293149	Mrpl48	mitochondrial ribosomal protein L48	NM_001106282	Rn.107172	7.40203e-09	0.207821	0.00272521
1372394_at	362736	Hectd1	HECT domain containing E3 ubiquitin protein ligase 1	XM_006225828 /// XM_006240086 /// XM_006240087 /// XM_006240088 /// XM_006240089	Rn.36797	7.5097e-09	0.391688	5.45203e-05
1368608_at	54246	Cyp2f4	cytochrome P450, family 2, subfamily f, polypeptide 4	NM_019303 /// XM_006228585	Rn.10817	7.51888e-09	0.566125	0.000932993
1383604_at	309051	Pign	phosphatidylinositol glycan anchor biosynthesis, class N	NM_001100584 /// XM_008769468 /// XM_008769469 /// XM_008769470 /// XM_008769471 /// XM	---	7.59086e-09	0.0228914	5.95647e-06
1390850_at	---	---	---	---	Rn.219276	7.59944e-09	0.0191658	0.0750611
1376652_at	298566	C1qa	complement component 1, q subcomponent, A chain	NM_001008515	Rn.105647	7.60319e-09	0.00380199	1.01301e-10
1394484_at	102550824	LOC102550824	uncharacterized LOC102550824	XR_354533 /// XR_592863 /// XR_592864 /// XR_592865 /// XR_601287 /// XR_601288 /// XR_	---	7.61433e-09	0.103588	0.000293199
1374676_at	353229	Sgms1	sphingomyelin synthase 1	NM_181386	---	7.73265e-09	0.499477	3.14489e-05
1369539_at	64445	St3gal3	ST3 beta-galactoside alpha-2,3-sialyltransferase 3	NM_031697 /// XM_006238715 /// XM_006238716 /// XM_008764066 /// XM_008764067	Rn.44390	7.75713e-09	0.00138306	0.128338
1390285_at	309112 /// 100911692	Cracr2b /// LOC100911692	calcium release activated channel regulator 2B /// EF-hand calcium-binding domain-conta	NM_001127541 /// XM_006230559 /// XM_006230561 /// XM_006230595 /// XM_006230596 /// XM	Rn.13220	7.77546e-09	0.764546	0.0362278
1368794_at	56823	Haao	3-hydroxyanthranilate 3,4-dioxygenase	NM_020076 /// XM_006239684	Rn.48675	7.95156e-09	0.0163269	0.498467
1375766_at	292887	Akt1s1	AKT1 substrate 1 (proline-rich)	NM_001106259 /// XM_006229003 /// XM_006229004 /// XM_006229005 /// XM_008759335	Rn.102669	7.95513e-09	0.632462	0.000682596
1392530_at	689938	Ndufc1	NADH dehydrogenase (ubiquinone) 1, subcomplex unknown, 1	XM_003749275 /// XM_003753586 /// XM_008761014 /// XM_008775144 /// XR_344360 /// XR_35	---	7.97102e-09	0.211677	0.000717435
1372868_at	304884	Tor3a	torsin family 3, member A	NM_001009683	Rn.2164	7.98681e-09	0.0237402	0.224437
1374426_at	362897	Uqcrb	ubiquinol-cytochrome c reductase binding protein	NM_001127553	Rn.105517	8.09197e-09	0.0332138	0.000938313
1388784_at	307403	Csf1r	colony stimulating factor 1 receptor	NM_001029901 /// XM_006254813 /// XM_008772147 /// XM_008772148	Rn.72599	8.13826e-09	7.80593e-06	1.25491e-08
1374254_a_at	300441	Tmem205	transmembrane protein 205	NM_001106804 /// XM_006242621 /// XM_006242622 /// XM_006242623 /// XM_006242624 /// XM	Rn.13486	8.15708e-09	1.8397e-09	1.26692e-05
1380467_at	25027	Slc16a1	solute carrier family 16 (monocarboxylate transporter), member 1	NM_012716	Rn.6085	8.3425e-09	0.0359635	0.0276974
1388127_at	266761	Cyp4v3	cytochrome P450, family 4, subfamily v, polypeptide 3	NM_001135600	Rn.201722	8.42775e-09	0.771389	0.926816
1371972_at	315135	Sun2	Sad1 and UNC84 domain containing 2	XM_001076724 /// XM_006226158 /// XM_006226159 /// XM_006226160 /// XM_006242045 /// XM	Rn.2240	8.50724e-09	0.227047	8.00098e-06
1388924_at	362850	Angptl4	angiopoietin-like 4	NM_199115	Rn.119611	8.51158e-09	0.157547	0.00223202
1388466_at	287670	Psmd3	proteasome 26S subunit, non-ATPase 3	NM_001008281 /// XM_006247272	Rn.101332	8.72085e-09	0.161073	3.04331e-05
1367463_at	114766	Phb2	prohibitin 2	NM_001013035	Rn.64535	8.72766e-09	0.882612	0.00423252
1397697_at	303831	Eif4a2	eukaryotic translation initiation factor 4A2	NM_001008335 /// XM_006248534 /// XM_006248535 /// XR_358387 /// XR_358388	---	8.76012e-09	0.000377038	0.000845528
1373029_at	261736	Cops2	COP9 signalosome subunit 2	NM_153297 /// XM_006234901 /// XM_008762146	Rn.11556	8.76941e-09	0.729965	0.0128396
1385462_at	293694	Map4k2	mitogen activated protein kinase kinase kinase kinase 2	NM_001106329 /// XM_006230753 /// XM_006230754 /// XM_008760109	Rn.18710	8.90432e-09	0.432891	5.08388e-05
1398362_at	29492	Notch2	notch 2	NM_024358	Rn.65930	8.93489e-09	3.5216e-06	2.58133e-05
1378472_at	306534	Unc5d	unc-5 netrin receptor D	NM_001107319 /// XM_008771325	---	9.00366e-09	0.0192117	0.779115
1390865_at	312166	Cadps2	Ca++-dependent secretion activator 2	XM_001060172 /// XM_002726331 /// XM_002729291 /// XM_003749705 /// XM_003753870 /// XM	---	9.03544e-09	0.135869	0.274776
1383888_at	---	---	---	---	---	9.05953e-09	5.21193e-06	0.0108622
1371105_at	---	---	---	---	---	9.27519e-09	3.40709e-05	3.25891e-08
1383395_at	298607	Agmat	agmatine ureohydrolase (agmatinase)	NM_001048185 /// XM_008764233	Rn.7880	9.30568e-09	0.913563	2.72591e-05
1374559_at	300659	Rnf26	ring finger protein 26	NM_001113748	Rn.15010	9.37769e-09	0.97562	0.167632
1368201_at	24603	Npr1	natriuretic peptide receptor 1	NM_012613 /// XM_006232591	Rn.10463	9.3865e-09	0.018538	6.28701e-05
1377908_at	24932	Cd4	Cd4 molecule	NM_012705 /// XM_006237331 /// XM_006237333 /// XM_008763280	---	9.49317e-09	0.0589987	4.72761e-05
1372013_at	293618	Ifitm1	interferon induced transmembrane protein 1	NM_001106314 /// XM_006230530	Rn.22087	9.55647e-09	2.51053e-06	6.2348e-07
1371664_at	360820	Pxn	paxillin	NM_001012147 /// XM_006249455 /// XM_006249457 /// XM_006249459 /// XM_006249460	Rn.75	9.63351e-09	0.000896128	0.0377314
1389067_at	171144	Slco4a1	solute carrier organic anion transporter family, member 4a1	NM_133608	Rn.67081	9.67124e-09	0.914769	0.0638295
1370275_at	171374	Atp5b	ATP synthase, H+ transporting, mitochondrial F1 complex, beta polypeptide	NM_134364	Rn.92965	9.67624e-09	0.00470019	0.00208714
1375090_at	---	---	---	---	---	9.67667e-09	0.0785364	6.3108e-06
1383625_a_at	500989	Zfp259	zinc finger protein 259	NM_001137646	Rn.102011	9.69005e-09	0.83733	0.0127403
1390326_at	305843	Ang	angiogenin, ribonuclease, RNase A family, 5	NM_001006992 /// XM_006251874	Rn.217453 /// Rn.229512	9.72387e-09	0.0124563	0.000490879
1374796_at	680229	Sgcb	sarcoglycan, beta	NM_001191068	Rn.98258	9.77312e-09	0.913063	0.338878
1396999_at	---	---	---	---	---	9.84773e-09	0.525236	0.0218876
1389138_at	310710	Sec22b	SEC22 vesicle trafficking protein homolog B (S. cerevisiae)	NM_001025686	Rn.102384	9.85317e-09	0.120586	0.641037
1370325_at	113961 /// 103690018	Gorasp2 /// LOC103690018	golgi reassembly stacking protein 2 /// Golgi reassembly-stacking protein 2-like	NM_001007720 /// XM_008761953	Rn.145137	9.91409e-09	0.964044	0.248765
1374791_at	100362940	Snx21	sorting nexin family member 21	XM_008762558 /// XM_008775625	---	9.93159e-09	0.731032	0.44055
1373093_at	313729	Errfi1	ERBB receptor feedback inhibitor 1	NM_001014071 /// XM_008764260 /// XM_008764261 /// XM_008764262	Rn.100336	9.97664e-09	0.640103	0.00624083
1396544_at	498997	Rspo3	R-spondin 3	NM_001100990	---	1.00279e-08	0.00133902	0.0513917
1389525_at	363222	Rnf149	ring finger protein 149	XM_001058362 /// XM_343561	Rn.231919	1.00931e-08	3.27924e-05	0.000139385
1392579_at	363227	Nabp1	nucleic acid binding protein 1	NM_001014216	Rn.21433	1.01129e-08	0.966009	0.567889
1370964_at	25698	Ass1	argininosuccinate synthase 1	NM_013157 /// XM_006233911	Rn.5078	1.03082e-08	0.00862975	0.0147074
1393545_at	313994	Klf11	Kruppel-like factor 11	NM_001037354 /// XM_006239984 /// XR_354724	Rn.18589	1.03562e-08	0.00652577	0.0345626
1371608_at	287126	Mrps34	mitochondrial ribosomal protein S34	NM_001105771	Rn.11777	1.03637e-08	0.712233	0.0540191
1389739_at	311633	Neurl2	neuralized E3 ubiquitin protein ligase 2	NM_001107802	Rn.98792	1.04648e-08	1.61624e-08	2.28628e-06
1388390_at	299899 /// 100911110	Eif3h /// LOC100911110	eukaryotic translation initiation factor 3, subunit H /// eukaryotic translation initia	NM_198751 /// XM_003750101	Rn.129213	1.04785e-08	0.141563	0.0738339
1370278_at	245965	Atp5d	ATP synthase, H+ transporting, mitochondrial F1 complex, delta subunit	NM_139106 /// XM_006240845	Rn.3879	1.05688e-08	0.600963	0.626544
1389081_at	288659	Vps37b	vacuolar protein sorting 37 homolog B (S. cerevisiae)	NM_001105928 /// XM_006249332	Rn.144032	1.06537e-08	3.51164e-06	0.000178163
1383111_at	---	---	---	---	---	1.08499e-08	0.572729	0.00191199
1373929_at	113958	Mrps7	mitochondrial ribosomal protein S7	NM_001100471	Rn.198901	1.08834e-08	0.0109749	0.00461203
1373278_at	360610	Nfe2l1	nuclear factor, erythroid 2-like 1	NM_001108293 /// XM_006220824 /// XM_006220825 /// XM_006220826 /// XM_006220827 /// XM	---	1.10193e-08	0.882305	0.00117827
1393183_at	502348	Stard5	StAR-related lipid transfer (START) domain containing 5	NM_001192011	Rn.62294	1.11718e-08	0.0222042	0.000163486
1367573_at	29304 /// 100911372	LOC100911372 /// Rps6	40S ribosomal protein S6-like /// ribosomal protein S6	NM_017160 /// XM_003749971	Rn.34341	1.13822e-08	0.619484	0.0152028
1383391_a_at	24231 /// 294257	C2 /// Cfb	complement component 2 /// complement factor B	NM_172222 /// NM_212466	Rn.98333	1.14615e-08	0.00600132	4.03446e-07
1383011_at	502531	Eif2a	eukaryotic translation initiation factor 2A	NM_001109339 /// XM_006232388	Rn.198593	1.15435e-08	0.00828677	0.065554
1378755_at	680656	LOC680656	hypothetical protein LOC680656	XM_001058198 /// XM_006225638	---	1.15745e-08	0.883798	1.73139e-05
1388674_at	114851	Cdkn1a	cyclin-dependent kinase inhibitor 1A	NM_080782 /// XM_006256128	Rn.10089	1.16711e-08	2.6942e-07	1.4152e-06
1369235_at	60630	Unc5b	unc-5 netrin receptor B	NM_022207 /// XM_006256423	Rn.34617	1.19908e-08	0.743384	0.00104524
1368938_at	84010	Dll1	delta-like 1 (Drosophila)	NM_032063	Rn.10628	1.20678e-08	0.000876469	0.00190183
1374320_at	304929	F5	coagulation factor V (proaccelerin, labile factor)	NM_001047878	Rn.82910	1.21492e-08	0.000559869	2.26255e-05
1389051_at	361801	Rxrb	retinoid X receptor beta	NM_206849 /// XM_006255960 /// XM_006255961	Rn.49295	1.21549e-08	0.000142808	0.123932
1382515_at	299256	Cpsf2	cleavage and polyadenylation specific factor 2, 100kDa	NM_001106753	Rn.8038	1.21964e-08	0.491517	0.0144642
1379606_at	308821	Rab30	RAB30, member RAS oncogene family	NM_001015012 /// XM_006229692 /// XM_006229693 /// XM_008759647	Rn.161854	1.24161e-08	0.0757796	0.0326123
1390370_at	---	---	---	---	---	1.26288e-08	0.000195535	0.0269714
1371549_at	305895	Dcaf11	DDB1 and CUL4 associated factor 11	NM_001009686 /// NR_073087 /// NR_073088 /// XM_006251971	Rn.16542	1.2703e-08	0.0249676	0.000502065
1367629_at	29507 /// 688386	Cox7a2 /// Cox7a2l2	cytochrome c oxidase subunit VIIa polypeptide 2 /// cytochrome c oxidase subunit VIIa p	NM_022503 /// XM_003751367 /// XM_003752734	Rn.1745	1.27839e-08	0.0313047	0.0521318
1371848_at	687711	Snrpd3	small nuclear ribonucleoprotein D3	XM_001079870 /// XM_003751948	---	1.3227e-08	0.0130998	0.182588
1367471_at	690966	Polr2e	polymerase (RNA) II (DNA directed) polypeptide E	NM_001109614 /// XM_006241009 /// XM_006241010 /// XM_006241011	Rn.65038	1.34189e-08	0.558685	0.0620023
1396994_at	296167	Pank2	pantothenate kinase 2	NM_001106513 /// XM_008762162	---	1.34206e-08	0.0188998	0.0458922
1373299_at	293719	Ubxn1	UBX domain protein 1	NM_001034829 /// XM_006230975	---	1.3442e-08	0.0210122	0.000980264
1378061_at	312651	Ift122	intraflagellar transport 122	NM_001009416 /// NM_001309521 /// XM_001054604 /// XM_001057925 /// XM_006225020 /// XM	---	1.3464e-08	0.800464	0.00402015
1377183_at	292041	Wwox	WW domain-containing oxidoreductase	NM_001106188 /// XM_006255666 /// XM_006255670 /// XM_006255671 /// XM_006255673 /// XM	---	1.34782e-08	0.0479026	6.16697e-09
1380085_at	102546489	LOC102546489	uncharacterized LOC102546489	XR_592438 /// XR_592439 /// XR_592440 /// XR_592442 /// XR_592443 /// XR_595569 /// XR_	---	1.35179e-08	0.959775	0.148995
1373693_at	287805	Gprc5c	G protein-coupled receptor, class C, group 5, member C	NM_001191591 /// XM_006247678 /// XM_006247679 /// XM_006247681 /// XM_006247682 /// XM	Rn.3658	1.36344e-08	0.14067	5.11994e-07
1398812_at	94198	Psmb1	proteasome subunit beta 1	NM_053590 /// XM_006227981	Rn.6016	1.37418e-08	0.147791	5.33785e-05
1373362_at	293448	Uqcrc2	ubiquinol cytochrome c reductase core protein 2	NM_001006970	Rn.2334	1.42101e-08	0.716091	0.00572048
1371969_at	25687	Cald1	caldesmon 1	NM_013146 /// XM_006236260 /// XM_006236261 /// XM_006236262 /// XM_008762763	---	1.42612e-08	0.00669896	1.65669e-06
1398759_at	498545	Tsc22d1	TSC22 domain family, member 1	NM_001109912 /// NM_013043 /// XM_006252339 /// XM_006252340 /// XR_360080 /// XR_36008	Rn.3545	1.44441e-08	0.00303693	3.89993e-05
1398885_at	29282 /// 367265	RGD1561618 /// Rpl23	hypothetical gene supported by X58200 /// ribosomal protein L23	NM_001007599 /// XM_008758028 /// XM_008767150	Rn.103172	1.47252e-08	0.856181	0.0175328
1384628_at	308129	Iyd	iodotyrosine deiodinase	NM_001025000	Rn.34836	1.48245e-08	0.0176957	1.47417e-05
1370178_at	116600	Cacnb2	calcium channel, voltage-dependent, beta 2 subunit	NM_053851 /// XM_006254298 /// XM_006254300 /// XM_006254301 /// XM_006254303 /// XM_00	Rn.10739	1.48412e-08	0.621255	6.02738e-07
1390255_at	307395	Ablim3	actin binding LIM protein family, member 3	NM_001191698 /// XM_008772143 /// XM_008772144 /// XM_008772145 /// XM_008772146 /// XR	Rn.39037	1.48737e-08	0.497274	0.00104588
1379411_at	100911353	LOC100911353	uncharacterized LOC100911353	XM_008759425 /// XM_008759426 /// XM_008759427	---	1.49385e-08	0.819268	7.67046e-06
1373718_at	498736	Tubb2a	tubulin, beta 2A class IIa	NM_001109119 /// XM_008771582	Rn.225893	1.50696e-08	8.96829e-06	8.01932e-07
1387874_at	24309	Dbp	D site of albumin promoter (albumin D-box) binding protein	NM_001289982 /// NM_001289983 /// NM_012543	Rn.11274	1.5355e-08	5.28968e-06	4.66085e-08
1392589_at	304528	Rfc5	replication factor C (activator 1) 5	NM_001107146	Rn.105670	1.54084e-08	0.127867	0.00733118
1395781_at	298506	Mycl	v-myc avian myelocytomatosis viral oncogene lung carcinoma derived homolog	NM_001191763 /// XM_006238793 /// XM_006238795 /// XM_008764002	---	1.54972e-08	0.00591898	0.0192811
1368213_at	29441	Por	P450 (cytochrome) oxidoreductase	NM_031576	Rn.11359	1.58197e-08	0.398766	1.99161e-08
1387027_a_at	25476	Lgals9	lectin, galactoside-binding, soluble, 9	NM_012977	Rn.10706	1.58664e-08	0.415518	8.83018e-06
1369093_at	24718	Reln	reelin	NM_080394 /// XM_006235873	Rn.98353	1.59082e-08	0.0250724	8.1187e-05
1398961_at	681578	Rnf13	ring finger protein 13	NM_001109444	Rn.17153	1.60592e-08	0.00487407	0.00823321
1380326_at	---	---	---	---	Rn.45551	1.63189e-08	0.495244	4.6522e-05
1388828_at	315617	Sidt2	SID1 transmembrane family, member 2	NM_001108142 /// XM_006242941 /// XM_006242942 /// XM_006242943	Rn.162997	1.68544e-08	0.000501551	0.000703763
1369012_at	29200	Inhba	inhibin beta-A	NM_017128 /// XM_006254001 /// XM_008771712 /// XM_008771713 /// XM_008771714 /// XM_00	Rn.9874	1.69031e-08	0.838644	2.86945e-07
1370378_at	65262	Atp5a1	ATP synthase, H+ transporting, mitochondrial F1 complex, alpha subunit 1, cardiac muscl	NM_023093	Rn.40255	1.7473e-08	0.00625172	5.0359e-05
1375010_at	287435	Cd68	Cd68 molecule	NM_001031638	Rn.12478	1.76078e-08	0.00016465	3.26983e-09
1371869_at	29674	Psma7	proteasome subunit alpha 7	NM_001008217	Rn.105784	1.77648e-08	0.283836	3.19694e-06
1376091_at	315150	Adsl	adenylosuccinate lyase	NM_001130503	Rn.23276	1.78312e-08	0.585647	0.275585
1398553_at	289883	Tmed5	transmembrane p24 trafficking protein 5	NM_001007619	Rn.204558	1.79136e-08	0.0134186	2.36813e-05
1398776_at	64701	Rpn2	ribophorin II	NM_031698 /// XM_006235379	Rn.2879	1.81382e-08	0.149966	0.0679865
1380511_at	362973	Parvb	parvin, beta	NM_001134780 /// XM_006241404 /// XM_006241405 /// XM_006241406 /// XM_006241407 /// XM	---	1.81522e-08	0.02816	0.0990541
1383674_at	308986	Tmem219	transmembrane protein 219	XM_003748988 /// XM_003753336 /// XM_008759928 /// XM_008759929 /// XM_008759930 /// XM	Rn.106269	1.85552e-08	4.35067e-08	0.000105211
1398968_at	360477	Glyr1	glyoxylate reductase 1 homolog (Arabidopsis)	NM_001007800 /// XM_006245803 /// XM_006245804	Rn.2639	1.86285e-08	0.0516182	3.65422e-05
1378524_at	362900	Rnf19a	ring finger protein 19A, RBR E3 ubiquitin protein ligase	NM_001130560	Rn.204043	1.89518e-08	0.900187	0.000154297
1373917_at	---	---	---	---	---	1.89759e-08	0.261492	0.00210123
1389517_at	681186 /// 102552073	LOC102552073 /// LOC681186	uncharacterized LOC102552073 /// hypothetical protein LOC681186	XM_001060674 /// XM_006233719 /// XM_008761627 /// XM_008761628 /// XM_008761629 /// XM	---	1.90514e-08	0.547851	0.0715455
1397220_at	100911266	LOC100911266	uncharacterized LOC100911266	XR_591440 /// XR_591441 /// XR_600100 /// XR_600101	---	1.90516e-08	0.467953	3.85175e-06
1385635_at	310693	Cd5l	Cd5 molecule-like	NM_001025685	Rn.43804	1.91896e-08	0.780941	1.36919e-08
1373142_at	290596	Ghitm	growth hormone inducible transmembrane protein	NM_001005908 /// XM_006252786	Rn.98375	1.92014e-08	0.165179	3.33264e-05
1373829_at	25022	Fgfr2	fibroblast growth factor receptor 2	NM_001109892 /// NM_001109893 /// NM_001109894 /// NM_001109895 /// NM_001109896 /// NM	Rn.12732	1.92754e-08	0.058645	0.103976
1395377_at	304709	Bfar	bifunctional apoptosis regulator	NM_001013125	Rn.159939	1.96672e-08	0.141625	0.00091008
1371346_at	297990	Ndufb6	NADH dehydrogenase (ubiquinone) 1 beta subcomplex, 6	NM_001106646	Rn.104528	1.97115e-08	0.989582	0.00143903
1390020_at	360975 /// 103693780	LOC103693780 /// Ogdh	2-oxoglutarate dehydrogenase, mitochondrial-like /// oxoglutarate (alpha-ketoglutarate)	NM_001017461 /// XM_006251446 /// XM_006251447 /// XM_006251448 /// XM_008770414	Rn.45991	1.97847e-08	0.268218	0.0393185
1369698_at	140668	Abcc3	ATP-binding cassette, subfamily C (CFTR/MRP), member 3	NM_080581	Rn.88248	1.99547e-08	0.281314	0.00133665
1367836_at	25757	Cpt1a	carnitine palmitoyltransferase 1a, liver	NM_031559 /// XM_006230695	Rn.2856	2.00245e-08	0.000364411	0.00193634
1367473_at	300075	Tomm22	translocase of outer mitochondrial membrane 22 homolog (yeast)	NM_212514 /// XM_006241974	Rn.3119	2.00723e-08	0.700134	0.149326
1373389_at	294973	Acad9	acyl-CoA dehydrogenase family, member 9	NM_181768 /// XM_006232269 /// XM_006232270	Rn.13649	2.01492e-08	0.127841	0.000169058
1372123_at	298596	Sdhb	succinate dehydrogenase complex, subunit B, iron sulfur (Ip)	NM_001100539	Rn.3902	2.01569e-08	0.104491	0.00472612
1387054_at	85264	Abcg1	ATP-binding cassette, subfamily G (WHITE), member 1	NM_053502 /// XM_006256233	Rn.8398	2.01596e-08	0.0373713	0.000951652
1367593_at	25545 /// 103689961	LOC103689961 /// Sepw1	selenoprotein W-like /// selenoprotein W, 1	NM_013027 /// XR_590083	Rn.37192	2.01882e-08	0.00106882	0.00427466
1387109_at	29441	Por	P450 (cytochrome) oxidoreductase	NM_031576	Rn.11359	2.03705e-08	0.146532	1.16938e-08
1392888_at	317322	Gpc4	glypican 4	NM_001014108 /// XM_006257580	Rn.19945	2.04822e-08	0.921723	0.274936
1369626_at	25700	Ide	insulin degrading enzyme	NM_013159 /// XM_006231313 /// XM_006231314 /// XM_006231315 /// XM_008760362	Rn.45029	2.06636e-08	3.7171e-05	0.000691726
1398873_at	80846	Hnrnpl	heterogeneous nuclear ribonucleoprotein L	NM_001134760 /// NM_032619 /// XM_006228691 /// XM_006228692	Rn.33873	2.07239e-08	7.12115e-06	0.0119516
1369069_at	114124	Akap1	A kinase (PRKA) anchor protein 1	NM_053665 /// XM_006247067 /// XM_006247068 /// XM_008767930	Rn.163146	2.09181e-08	4.3292e-05	0.0140206
1367917_at	25053	Cyp2d2	cytochrome P450, family 2, subfamily d, polypeptide 2	NM_012730	Rn.91355	2.10233e-08	0.00442713	2.80846e-06
1372012_at	298298	Dhcr24	24-dehydrocholesterol reductase	NM_001080148	Rn.9470	2.10576e-08	0.0626032	0.0467985
1380854_at	89811	Vegfb	vascular endothelial growth factor B	NM_053549 /// XM_006230910 /// XM_006230911 /// XM_006230912	---	2.16771e-08	0.178653	0.170053
1368239_at	89787	Lrp3	low density lipoprotein receptor-related protein 3	NM_053541 /// XM_008759197 /// XM_008759198 /// XM_008759199 /// XM_008759200 /// XM_00	Rn.87059	2.17692e-08	0.400884	0.313102
1371416_at	293655	Ndufv1	NADH dehydrogenase (ubiquinone) flavoprotein 1	NM_001006972	Rn.3159	2.17945e-08	0.0278032	1.51799e-05
1386925_at	54227	Arpc1b	actin related protein 2/3 complex, subunit 1B	NM_019289	Rn.2090	2.1868e-08	0.00101265	2.26829e-07
1368354_at	25260	Gstt1	glutathione S-transferase theta 1	NM_053293 /// XM_008772859 /// XM_008772860 /// XM_008772861	Rn.11122	2.1879e-08	0.00388776	1.61704e-05
1384056_at	84489	Fgfr3	fibroblast growth factor receptor 3	NM_053429 /// XM_006251390 /// XM_006251392 /// XM_006251393 /// XM_006251394 /// XM_00	---	2.1903e-08	0.847347	0.452049
1392274_at	79429	Pdgfc	platelet derived growth factor C	NM_031317	---	2.20449e-08	0.0754445	0.0476014
1398801_at	171456	Nsa2	NSA2 ribosome biogenesis homolog	NM_134415	Rn.15195	2.22739e-08	0.854649	1.53421e-05
1369072_at	171178	Adh7	alcohol dehydrogenase 7 (class IV), mu or sigma polypeptide	NM_134329 /// XM_008761493	Rn.42935	2.23152e-08	0.183328	0.013785
1387010_s_at	29686	Scn1b	sodium channel, voltage-gated, type I, beta subunit	NM_001271045 /// NM_001271046 /// NM_017288	Rn.4958	2.23865e-08	2.05027e-06	8.42664e-08
1374990_at	---	---	---	---	Rn.144604	2.24144e-08	0.392181	0.00904822
1369952_at	171350	Pabpc1	poly(A) binding protein, cytoplasmic 1	NM_134353	Rn.127813	2.24618e-08	0.383454	0.000420979
1384829_at	---	---	---	---	---	2.253e-08	0.167713	0.150229
1371528_at	290652	Fkbp8	FK506 binding protein 8	NM_001037180	Rn.99789	2.25453e-08	0.00599353	0.00565139
1385224_at	293650	Tcirg1	T-cell, immune regulator 1, ATPase, H+ transporting, lysosomal V0 subunit A3	NM_199089 /// XM_006230727 /// XM_006230728 /// XM_008760097	Rn.12627	2.27081e-08	0.333002	0.000109901
[truncated: 6,318 more rows]

## Sheet: TempO-Seq_MOA_varying_genes
Entrez Gene	Gene Symbol	Gene Title	RefSeq Transcript ID	UniGene ID	p-value(MOA)	p-value(Route Abbreviaiton)	p-value(Chemical Name(MOA * Route Abbreviaiton))
[truncated: 1,367 more rows]
