# Supplementary material for: A Comparison of the TempO-Seq S1500+ Platform to RNA-Seq and Microarray Using Rat Liver Mode of Action Samples
Source: Front Genet. 2018 Oct 30;9:485. doi: 10.3389/fgene.2018.00485 (PMC6217592; doi:10.3389/fgene.2018.00485)
Supplement: Supplementary file 2 [file Table_2.xlsx]

## Sheet: Supplmental_table_2_UniGenes_th
Supplmental Table 2. UniGenes of the MOA genes that vary at FDR < 0.01 and overlap the three platforms.
UniGene ID
Rn.10000
Rn.100050
Rn.10006
Rn.10009
Rn.10014
Rn.10016
Rn.100374
Rn.100380
Rn.100569
Rn.100672
Rn.100813
Rn.10089
Rn.101111
Rn.101301
Rn.101724
Rn.101802
Rn.101871
Rn.101883
Rn.101967
Rn.102010
Rn.10202
Rn.102059
Rn.10211
Rn.1023
Rn.102384
Rn.102418
Rn.102424
Rn.10273
Rn.10292
Rn.103172
Rn.103228
Rn.10323
Rn.103325
Rn.10352
Rn.10361
Rn.103875
Rn.103924
Rn.10447
Rn.1046
Rn.10471
Rn.10481
Rn.104930
Rn.10524
Rn.10542
Rn.10562
Rn.105670
Rn.105718
Rn.10575
Rn.10577
Rn.105855
Rn.10586
Rn.106023
Rn.10617
Rn.106184
Rn.106323
Rn.10668
Rn.106694
Rn.106940
Rn.10696
Rn.10706
Rn.10707
Rn.10712
Rn.107154
Rn.107180
Rn.107246
Rn.107273
Rn.10748
Rn.107481
Rn.107698
Rn.10780
Rn.107880
Rn.107990
Rn.108029
Rn.108075
Rn.10817
Rn.108174
Rn.10867
Rn.109007
Rn.10945
Rn.10950
Rn.10972
Rn.10985
Rn.11034
Rn.11040
Rn.11049
Rn.11083
Rn.11085
Rn.11088
Rn.11111
Rn.11127
Rn.11129
Rn.11137
Rn.11142
Rn.11151
Rn.11152
Rn.11161
Rn.11172
Rn.1119
Rn.1120
Rn.11253
Rn.11274
Rn.11295
Rn.113
Rn.11326
Rn.11327
Rn.1133
Rn.11347
Rn.1135
Rn.11359
Rn.11389
Rn.11390
Rn.11391
Rn.11406
Rn.11499
Rn.115052
Rn.11527
Rn.11534
Rn.116122
Rn.116361
Rn.1164
Rn.1167
Rn.11675
Rn.11763
Rn.11790
Rn.11795
Rn.11839
Rn.119024
Rn.119611
Rn.1199
Rn.12011
Rn.12030
Rn.12072
Rn.12277
Rn.12297
Rn.12478
Rn.124916
Rn.12550
Rn.12572
Rn.12625
Rn.12698
Rn.12732
Rn.12743
Rn.12755
Rn.127798
Rn.127805
Rn.127815
Rn.12973
Rn.1302
Rn.1303
Rn.13196
Rn.13492
Rn.13538
Rn.13539
Rn.136577
Rn.1372
Rn.137431
Rn.137498
Rn.137673
Rn.138078
Rn.138436
Rn.138438
Rn.138818
Rn.1404
Rn.140508
Rn.1408
Rn.1414
Rn.14256
Rn.1427
Rn.1430
Rn.14350
Rn.144176
Rn.144288
Rn.14443
Rn.144441
Rn.144561
Rn.144564
Rn.144598
Rn.144695
Rn.144844
Rn.144881
Rn.1451
Rn.14519
Rn.145191
Rn.145204
Rn.14532
Rn.14535
Rn.14600
Rn.14603
Rn.14632
Rn.14687
Rn.147
Rn.14733
Rn.14744
Rn.14753
Rn.1488
Rn.14918
Rn.15017
Rn.15114
Rn.15126
Rn.15195
Rn.15275
Rn.15324
Rn.153360
Rn.15395
Rn.154275
Rn.154431
Rn.154627
Rn.154810
Rn.155728
Rn.15739
Rn.15774
Rn.1592
Rn.15987
Rn.1604
Rn.161558
Rn.1617
Rn.161794
Rn.161803
Rn.161854
Rn.161874
Rn.162037
Rn.162097
Rn.162140
Rn.162234
Rn.162310
Rn.162567
Rn.162577
Rn.162614
Rn.162738
Rn.162816
Rn.162847
Rn.162938
Rn.162958
Rn.163017
Rn.163081
Rn.163187
Rn.16319
Rn.163208
Rn.163213
Rn.163271
Rn.163306
Rn.16331
Rn.16333
Rn.16469
Rn.1652
Rn.1659
Rn.16711
Rn.16742
Rn.16883
Rn.16918
Rn.16933
Rn.16988
Rn.17046
Rn.17073
Rn.17173
Rn.17256
Rn.17290
Rn.17383
Rn.17399
Rn.1742
Rn.17481
Rn.17659
Rn.1831
Rn.1841
Rn.1868
Rn.18716
Rn.18770
Rn.18909
Rn.1892
Rn.18985
Rn.1916
Rn.19222
Rn.19357
Rn.19409
Rn.19543
Rn.196348
Rn.19721
Rn.19770
Rn.19800
Rn.19830
Rn.19842
Rn.198535
Rn.198599
Rn.198611
Rn.198671
Rn.19921
Rn.199433
Rn.20046
Rn.20057
Rn.20166
Rn.20178
Rn.201792
Rn.201810
Rn.202341
Rn.2028
Rn.20288
Rn.202944
Rn.203028
Rn.203067
Rn.203085
Rn.203102
Rn.203131
Rn.203135
Rn.203147
Rn.203185
Rn.203234
Rn.203236
Rn.203318
Rn.20356
Rn.203684
Rn.203913
Rn.20403
Rn.2042
Rn.204473
Rn.20465
Rn.20467
Rn.204791
Rn.20566
Rn.2060
Rn.206021
Rn.20775
Rn.2082
Rn.2104
Rn.2119
Rn.21240
Rn.213264
Rn.21393
Rn.21399
Rn.214035
Rn.2143
Rn.21454
Rn.2177
Rn.2185
Rn.218907
Rn.219103
Rn.219233
Rn.219269
Rn.21970
Rn.22050
Rn.22087
Rn.22279
Rn.22356
Rn.224505
Rn.224750
Rn.225027
Rn.225884
Rn.225893
Rn.22706
Rn.22727
Rn.22751
Rn.228635
Rn.228976
Rn.229034
Rn.229163
Rn.229186
Rn.232047
Rn.23255
Rn.233745
Rn.233833
Rn.234325
Rn.23446
Rn.234546
Rn.2352
Rn.23638
Rn.2380
Rn.23807
Rn.23810
Rn.23850
Rn.2391
Rn.2392
Rn.2393
Rn.23989
Rn.241
Rn.24104
Rn.24209
Rn.24283
Rn.2458
Rn.24616
Rn.24733
Rn.24842
Rn.24968
Rn.25058
Rn.25178
Rn.25267
Rn.25279
Rn.25373
Rn.25720
Rn.25733
Rn.2631
Rn.26369
Rn.26598
Rn.2660
Rn.2661
Rn.2668
Rn.26957
Rn.270
Rn.2715
Rn.27406
Rn.2758
Rn.2765
Rn.27691
Rn.27771
Rn.2782
Rn.27923
Rn.2823
Rn.2829
Rn.28321
Rn.28481
Rn.2854
Rn.2863
Rn.29469
Rn.29594
Rn.2969
Rn.29778
Rn.29908
Rn.29909
Rn.29936
Rn.30020
Rn.30046
Rn.3036
Rn.3066
Rn.3129
Rn.3168
Rn.31786
Rn.31796
Rn.3192
Rn.3194
Rn.3198
Rn.32067
Rn.32083
Rn.32085
Rn.32106
Rn.32110
Rn.32316
Rn.3247
Rn.32517
Rn.32623
Rn.3272
Rn.32777
Rn.3289
Rn.3301
Rn.3306
Rn.3313
Rn.33218
Rn.33226
Rn.3324
Rn.33319
Rn.33492
Rn.33523
Rn.3361
Rn.33635
Rn.33703
Rn.3371
Rn.33804
Rn.33815
Rn.33890
Rn.3390
Rn.34433
Rn.3463
Rn.34836
Rn.34902
Rn.34914
Rn.35029
Rn.3503
Rn.3519
Rn.35483
Rn.3578
Rn.3603
Rn.3608
Rn.36260
Rn.3646
Rn.3671
Rn.3693
Rn.3698
Rn.3705
Rn.37277
Rn.3734
Rn.37524
Rn.3786
Rn.3830
Rn.3841
Rn.3842
Rn.38669
Rn.3902
Rn.39037
Rn.3910
Rn.3941
Rn.3957
Rn.3967
Rn.40123
Rn.40132
Rn.40222
Rn.40255
Rn.4028
Rn.4037
Rn.40396
Rn.40466
Rn.40477
Rn.4066
Rn.4092
Rn.41002
Rn.4110
Rn.41602
Rn.4163
Rn.41817
Rn.4197
Rn.42935
Rn.42962
Rn.4300
Rn.4313
Rn.43232
Rn.4338
Rn.43646
Rn.43737
Rn.43930
Rn.43951
Rn.44273
Rn.44390
Rn.44406
Rn.44423
Rn.44477
Rn.44576
Rn.44847
Rn.45029
Rn.45197
Rn.46346
Rn.46887
Rn.46942
Rn.47509
Rn.47918
Rn.48052
Rn.48209
Rn.48267
Rn.484
Rn.48653
Rn.48675
Rn.48821
Rn.48907
Rn.48946
Rn.4896
Rn.50146
Rn.52091
Rn.52541
Rn.54147
Rn.54567
Rn.54722
Rn.54820
Rn.55115
Rn.55388
Rn.55532
Rn.55623
Rn.5563
Rn.5722
Rn.57410
Rn.57632
Rn.5790
Rn.5801
Rn.5802
Rn.5819
Rn.5820
Rn.5840
Rn.60
Rn.60152
Rn.6028
Rn.6036
Rn.6043
Rn.60820
Rn.6090
Rn.61090
Rn.6115
Rn.6116
Rn.6132
Rn.6148
Rn.6169
Rn.61703
Rn.62010
Rn.6226
Rn.62267
Rn.6249
Rn.625
Rn.6288
Rn.6291
Rn.6302
Rn.6312
Rn.6315
Rn.63942
Rn.63959
Rn.6422
Rn.64425
Rn.6514
Rn.65800
Rn.6581
Rn.66167
Rn.6640
Rn.6656
Rn.6702
Rn.6738
Rn.6872
Rn.6886
Rn.6896
Rn.6987
Rn.7002
Rn.70397
Rn.7040
Rn.7233
Rn.7235
Rn.7241
Rn.72471
Rn.73067
Rn.74044
Rn.7535
Rn.76129
Rn.7687
Rn.772
Rn.7768
Rn.786
Rn.7882
Rn.79124
Rn.7959
Rn.8051
Rn.80611
Rn.80835
Rn.8092
Rn.8093
Rn.81055
Rn.81058
Rn.81214
Rn.8171
Rn.8180
Rn.8267
Rn.827
Rn.82764
Rn.8285
Rn.82972
Rn.830
Rn.8306
Rn.8395
Rn.8415
Rn.8509
Rn.8518
Rn.8548
Rn.856
Rn.8601
Rn.86410
Rn.8672
Rn.86956
Rn.87063
Rn.8734
Rn.8742
Rn.8745
Rn.87493
Rn.87514
Rn.87563
Rn.8785
Rn.87853
Rn.8789
Rn.88013
Rn.88248
Rn.8844
Rn.8846
Rn.88644
Rn.8887
Rn.89152
Rn.89295
Rn.89308
Rn.902
Rn.9096
Rn.90982
Rn.90996
Rn.91064
Rn.91118
Rn.9113
Rn.9118
Rn.91235
Rn.91296
Rn.91523
Rn.9195
Rn.92304
Rn.9232
Rn.92645
Rn.9278
Rn.92789
Rn.92909
Rn.93075
Rn.93714
Rn.93968
Rn.94452
Rn.94551
Rn.94754
Rn.9485
Rn.9491
Rn.950
Rn.95042
Rn.9517
Rn.9521
Rn.95954
Rn.9598
Rn.96136
Rn.96181
Rn.974
Rn.9757
Rn.9758
Rn.9767
Rn.97889
Rn.98178
Rn.98207
Rn.98226
Rn.9824
Rn.98258
Rn.98269
Rn.98293
Rn.98431
Rn.98463
Rn.98524
Rn.98547
Rn.98667
Rn.9869
Rn.98790
Rn.98803
Rn.98850
Rn.99039
Rn.9910
Rn.9912
Rn.9913
Rn.9937
Rn.99441
Rn.99540
Rn.99666
Rn.9970
Rn.9973
Rn.99790
